# Supplementary material for: Radiation-dependent demyelination in normal appearing white matter in glioma patients, determined using quantitative magnetic resonance imaging
Source: Phys Imaging Radiat Oncol. 2023 Jun 1;27:100451. doi: 10.1016/j.phro.2023.100451 (PMC10500023; doi:10.1016/j.phro.2023.100451)
Supplement: Supplementary data 2 [file mmc2.xlsx]

## Sheet: qMRI_ROI_data
Patient	ROI	PatROI	Time	time3months	Timegroup	MeanDose	AbsDose	sddose	leveldose	dose10gy	absqR1	diffqR1	sdR1	absqR2	diffqR2	sdR2	absqPD	diffqPD	sdPD	absMYC	diffMYC	sdMYC	Survival
1	3	103	-3.23333	1	1	32	29.9014	0.378714	2	4	1.16284	0	0.0514019	11.801	0	0.518039	70.2111	0	2.292	23.7689	0	3.57894	1
1	4	104	-3.23333	1	1	35	35.8121	0.863493	2	4	1.3156	0	0.0701419	12.4805	0	0.513391	63.3901	0	2.2652	33.8246	0	3.31379	1
1	1	101	-3.23333	1	1	27	22.7929	0.891489	1	3	1.17658	0	0.0658249	12.9612	0	0.436461	68.8914	0	1.72237	25.5537	0	2.63055	1
1	2	102	-3.23333	1	1	37	37.0025	0.585761	2	4	1.2087	0	0.0461336	11.5326	0	0.522705	68.0691	0	2.58029	27.0749	0	3.88091	1
1	5	105	-3.23333	1	1	8	5.23168	0.210149	1	1	1.27702	0	0.0717558	12.1854	0	0.480251	66.2062	0	1.84468	29.6777	0	2.76896	1
1	6	106	-3.23333	1	1	29	28.9314	0.451618	1	3	1.30007	0	0.0631296	11.8377	0	0.724043	65.6815	0	1.93805	30.4996	0	2.82783	1
1	7	107	-3.23333	1	1	45	36.9512	1.85724	2	5	1.30801	0	0.0662333	13.3417	0	0.533773	64.1556	0	2.35128	32.7356	0	3.54661	1
1	8	108	-3.23333	1	1	50	60.0459	0.138814	2	5	1.33968	0	0.0674718	12.8081	0	0.418921	64.0062	0	1.32687	32.9753	0	1.99926	1
1	11	111	-3.23333	1	1	42	38.5121	1.37178	2	5	1.1663	0	0.0702215	11.5567	0	0.388936	71.5815	0	2.20319	21.8321	0	3.53365	1
1	9	109	-3.23333	1	1	31	17.8341	0.852112	2	4	1.21834	0	0.0724035	12.8927	0	0.627792	66.9901	0	2.44395	28.4435	0	3.69244	1
1	13	113	-3.23333	1	1	11	6.84427	0.290026	1	2	1.18633	0	0.0485888	11.8102	0	0.367419	69.5556	0	1.55572	24.8136	0	2.4758	1
1	15	115	-3.23333	1	1	35	27.059	1.30723	2	4	1.28335	0	0.112686	13.337	0	0.952549	64.3926	0	3.79308	31.2415	0	4.52634	1
1	16	116	-3.23333	1	1	60	60.3479	0.221802	2	6	1.43249	0	0.0836843	12.5759	0	0.730878	63.1	0	2.04652	34.1962	0	2.84348	1
2	3	203	-2.86667	1	1	16	17.4495	0.984863	1	2	1.08695	0	0.0358806	11.2984	0	0.283733	69.0457	0	1.961	25.723	0	2.6019	0
2	4	204	-2.86667	1	1	48	45.7634	1.53579	2	5	1.40846	0	0.0448869	13.84	0	0.417387	62.1346	0	1.32798	35.8014	0	1.96482	0
2	2	202	-2.86667	1	1	29	30.964	0.554008	1	3	1.26355	0	0.0423434	12.4461	0	0.330078	68.2914	0	1.59156	26.7307	0	2.36423	0
2	6	206	-2.86667	1	1	22	22.4551	0.374317	1	3	1.32661	0	0.041079	13.267	0	0.516008	63.6951	0	0.974539	33.4414	0	1.43307	0
2	8	208	-2.86667	1	1	46	47.8861	1.11704	2	5	1.33898	0	0.069028	13.6084	0	0.686849	63.3556	0	1.93145	33.888	0	2.81006	0
2	11	211	-2.86667	1	1	23	23.6875	0.689519	1	3	1.04458	0	0.0334363	11.3185	0	0.381283	67.6963	0	1.6791	25.4086	0	1.61505	0
2	12	212	-2.86667	1	1	36	34.6884	0.475463	2	4	1.29883	0	0.0541059	13.1206	0	0.529778	62.3605	0	1.32001	35.3863	0	1.91391	0
2	9	209	-2.86667	1	1	47	49.4578	1.35969	2	5	1.32873	0	0.0514499	13.3781	0	0.405551	65.1444	0	1.59452	31.2475	0	2.39798	0
2	10	210	-2.86667	1	1	30	30.737	0.422361	1	3	1.26683	0	0.0509212	12.3656	0	0.310281	67.463	0	1.25503	27.9948	0	1.8643	0
2	13	213	-2.86667	1	1	53	47.8996	1.53976	2	6	1.41586	0	0.0654288	13.3077	0	0.392319	64.1938	0	1.12465	32.6916	0	1.67615	0
2	14	214	-2.86667	1	1	22	21.3106	0.450109	1	3	1.30353	0	0.0485978	12.6282	0	0.517485	64.816	0	1.34019	31.8121	0	1.96789	0
2	16	216	-2.86667	1	1	43	41.4287	3.80884	2	5	1.47252	0	0.108973	14.6874	0	1.12963	62.8	0	2.0154	34.8466	0	2.99075	0
3	3	303	-3.86667	1	1	2	2.33552	0.0761671	1	1	1.29585	0	0.0679532	12.624	0	0.506237	65.7222	0	1.94017	30.4264	0	2.86016	0
3	4	304	-3.86667	1	1	2	1.67318	0.0597872	1	1	1.41045	0	0.0506649	12.1966	0	0.355666	64.6901	0	1.24173	32.0147	0	1.72662	0
3	1	301	-3.86667	1	1	2	1.55098	0.0921066	1	1	1.28369	0	0.0481694	12.7441	0	0.529928	65.6556	0	1.21604	30.568	0	1.82227	0
3	5	305	-3.86667	1	1	37	36.3082	0.643766	2	4	1.36973	0	0.0724034	13.1324	0	0.427122	64.3654	0	1.3527	32.4364	0	1.97786	0
3	6	306	-3.86667	1	1	21	8.86353	2.46069	1	3	1.33709	0	0.0412637	12.0873	0	0.408903	65.2938	0	1.51421	31.1662	0	2.10379	0
3	8	308	-3.86667	1	1	59	56.6342	1.58662	2	6	1.49972	0	0.0937029	13.7319	0	0.801459	57.3259	0	3.31545	42.2126	0	3.10482	0
3	11	311	-3.86667	1	1	12	14.6141	4.4837	1	2	1.22608	0	0.0614984	12.5447	0	0.51765	65.9543	0	1.48804	30.1426	0	2.20959	0
3	9	309	-3.86667	1	1	28	27.9497	2.18692	1	3	1.39205	0	0.0388274	13.2532	0	0.536898	62.4309	0	1.43985	35.2104	0	1.99184	0
3	13	313	-3.86667	1	1	34	34.1444	0.249742	2	4	1.42718	0	0.0623639	12.9047	0	0.398786	62.2074	0	0.934181	35.5228	0	1.26486	0
3	14	314	-3.86667	1	1	60	59.5219	0.0305487	2	6	1.33552	0	0.0753915	12.4075	0	0.364628	63.3691	0	1.69511	33.8525	0	2.33253	0
3	15	315	-3.86667	1	1	35	34.2025	0.636869	2	4	1.43922	0	0.066861	14.3258	0	0.585678	65.4778	0	1.19489	30.747	0	1.81868	0
3	16	316	-3.86667	1	1	57	56.4868	2.07588	2	6	1.50992	0	0.0971567	13.9652	0	0.754351	57.6691	0	2.02513	42.226	0	2.73938	0
4	3	403	-3.3	1	1	57	57.0757	0.663073	2	6	1.05156	0	0.134312	11.8025	0	0.39884	70.6235	0	6.73473	22.8243	0	9.94378	0
4	1	401	-3.3	1	1	12	12.6026	0.405453	1	2	1.4185	0	0.0638129	13.8625	0	0.550925	63.1728	0	1.66057	34.2406	0	2.47023	0
4	2	402	-3.3	1	1	25	24.0746	1.10334	1	3	1.23518	0	0.0642577	11.7069	0	0.647306	66.0691	0	1.96467	30.2598	0	2.57587	0
4	5	405	-3.3	1	1	5	5.36598	0.0584241	1	1	1.32856	0	0.0457506	13.3116	0	0.336832	65.3235	0	1.01381	31.0021	0	1.53074	0
4	6	406	-3.3	1	1	6	4.22479	0.0747186	1	1	1.24035	0	0.0766385	11.9923	0	0.714581	68.1049	0	1.99461	27.3342	0	2.66907	0
4	11	411	-3.3	1	1	33	33.6114	0.232398	2	4	1.11141	0	0.0565902	11.2878	0	0.497196	65.3914	0	2.36919	28.5947	0	3.24161	0
4	12	412	-3.3	1	1	19	18.9748	0.35003	1	2	1.4415	0	0.0888763	12.8616	0	0.530961	59.4111	0	2.52775	39.2684	0	3.40576	0
4	9	409	-3.3	1	1	11	11.5309	0.28429	1	2	1.40105	0	0.0698703	14.103	0	0.488966	62.6136	0	1.1124	35.0731	0	1.64434	0
4	10	410	-3.3	1	1	14	12.312	0.193068	1	2	1.31519	0	0.0442036	12.2438	0	0.544879	64.7519	0	1.64986	31.9643	0	2.28442	0
4	13	413	-3.3	1	1	5	6.24135	0.0500651	1	1	1.29265	0	0.0335269	13.4073	0	0.437895	67.4123	0	1.05076	27.856	0	1.65038	0
4	14	414	-3.3	1	1	5	3.17287	0.0372025	1	1	1.26245	0	0.0847069	12.2948	0	0.644893	65.8309	0	1.2035	30.3033	0	1.82564	0
4	15	415	-3.3	1	1	15	14.0494	0.327397	1	2	1.54828	0	0.0773707	15.0482	0	0.683907	59.4321	0	1.35719	39.9223	0	1.97537	0
4	16	416	-3.3	1	1	31	31.7303	1.32569	2	4	1.51594	0	0.0543174	13.8494	0	0.738323	60.3037	0	1.97633	38.3472	0	2.79167	0
5	3	503	-3.36667	1	1	22	19.0946	0.586622	1	3	1.12919	0	0.0440404	12.152	0	0.519362	69.7123	0	1.86443	24.4933	0	2.90722	0
5	4	504	-3.36667	1	1	23	22.6059	0.346577	1	3	1.19307	0	0.0549585	11.7769	0	0.388848	65.6444	0	1.47657	30.6323	0	2.11058	0
5	1	501	-3.36667	1	1	17	16.1402	0.267379	1	2	1.16434	0	0.0753947	12.8751	0	0.728145	70.4691	0	1.75019	23.218	0	2.65865	0
5	2	502	-3.36667	1	1	13	14.1065	0.21936	1	2	1.18502	0	0.0811095	12.173	0	0.531995	68.3333	0	0.895126	26.5949	0	1.32576	0
5	5	505	-3.36667	1	1	2	1.84944	0.0293422	1	1	1.2232	0	0.0797061	12.7731	0	0.672512	68.5272	0	1.41995	26.1781	0	2.1654	0
5	6	506	-3.36667	1	1	3	2.3887	0.00700285	1	1	1.15308	0	0.0617314	13.5523	0	0.482977	72.8272	0	2.03936	19.549	0	3.10712	0
5	11	511	-3.36667	1	1	39	35.1095	1.72255	2	4	1.09256	0	0.0463363	11.7361	0	0.710873	66.5321	0	2.77547	28.4383	0	3.08394	0
5	9	509	-3.36667	1	1	25	21.456	0.67349	1	3	1.26555	0	0.0505776	13.1842	0	0.517733	68.4568	0	1.50249	26.2115	0	2.28956	0
5	13	513	-3.36667	1	1	2	2.45094	0.0472604	1	1	1.21311	0	0.0441816	13.3065	0	0.460893	68.1901	0	1.51043	26.6198	0	2.30493	0
5	14	514	-3.36667	1	1	3	2.71555	0.0174348	1	1	1.19023	0	0.0400877	12.843	0	0.403372	68.4506	0	0.782324	26.2393	0	1.2092	0
5	15	515	-3.36667	1	1	26	24.4901	0.614243	1	3	1.40712	0	0.0843451	15.3676	0	0.827593	63.4691	0	2.02563	33.8093	0	3.08674	0
5	16	516	-3.36667	1	1	33	33.027	0.65743	2	4	1.31464	0	0.060776	13.8193	0	1.10687	59.9568	0	5.35759	38.7601	0	7.61282	0
6	3	603	-4.03333	1	1	9	11.6586	3.45818	1	1	1.14453	0	0.0812442	12.2269	0	1.03624	65.5235	0	2.49566	28.6683	0	3.84746	0
6	1	601	-4.03333	1	1	59	58.9217	1.25944	2	6	1.42462	0	0.0596905	14.9843	0	0.503459	62.1309	0	0.842117	35.8428	0	1.2738	0
6	2	602	-4.03333	1	1	33	34.4018	4.36155	2	4	1.37168	0	0.0729962	13.7853	0	0.562245	62.2679	0	1.21674	35.557	0	1.76508	0
6	5	605	-4.03333	1	1	63	62.4953	0.141109	2	6	1.45823	0	0.0524795	14.8327	0	0.419739	63.0383	0	0.847581	34.4657	0	1.29101	0
6	11	611	-4.03333	1	1	2	1.72597	0.040264	1	1	1.2649	0	0.140473	12.2781	0	0.92081	65.4889	0	4.06325	30.3488	0	5.73613	0
6	12	612	-4.03333	1	1	4	3.13524	0.125684	1	1	1.47466	0	0.154496	14.0666	0	0.986882	60.4111	0	2.25771	38.2307	0	3.27569	0
6	9	609	-4.03333	1	1	17	13.71	2.0022	1	2	1.39054	0	0.0561248	15.6748	0	0.401155	63.9049	0	1.7584	33.1449	0	2.68006	0
6	10	610	-4.03333	1	1	4	3.16511	0.302549	1	1	1.41553	0	0.041924	13.6263	0	0.581031	61.8395	0	0.971556	36.203	0	1.45725	0
6	13	613	-4.03333	1	1	22	21.8215	0.346331	1	3	1.46755	0	0.0595536	14.2816	0	0.403275	62.4716	0	1.27996	35.3025	0	1.90791	0
6	14	614	-4.03333	1	1	22	21.2277	1.20534	1	3	1.40968	0	0.0541758	13.4454	0	0.432665	62.4469	0	1.04056	35.2531	0	1.48923	0
6	15	615	-4.03333	1	1	42	32.4568	2.59528	2	5	1.63759	0	0.109344	16.5898	0	0.768414	58.9173	0	1.24688	40.7452	0	1.90033	0
6	16	616	-4.03333	1	1	48	48.9352	2.13701	2	5	1.52263	0	0.0512023	14.7947	0	0.478528	60.3296	0	1.63626	38.5648	0	2.45219	0
7	3	703	-3.3	1	1	4	3.42436	0.0716821	1	1	1.23578	0	0.0659362	12.4467	0	0.652771	63.4333	0	2.67568	32.8514	0	3.2338	0
7	4	704	-3.3	1	1	43	43.3253	0.117032	2	5	1.3626	0	0.0631374	12.8838	0	0.429536	63.6827	0	1.35386	33.4514	0	1.94789	0
7	1	701	-3.3	1	1	1	0.680428	0.0222376	1	1	1.42465	0	0.0637985	14.7796	0	0.5506	66.0617	0	1.07175	29.8586	0	1.63387	0
7	5	705	-3.3	1	1	7	3.34554	0.580663	1	1	1.37782	0	0.0389233	13.5496	0	0.392601	63.6012	0	1.19305	33.5758	0	1.78588	0
7	6	706	-3.3	1	1	43	43.7012	0.14498	2	5	1.21055	0	0.0324646	12.7327	0	0.163878	67.9901	0	1.38416	27.0589	0	2.14554	0
7	7	707	-3.3	1	1	1	1.48007	0.077017	1	1	1.49686	0	0.0925156	15.287	0	0.885053	61.4963	0	2.24073	36.7363	0	3.24453	0
7	8	708	-3.3	1	1	59	58.2716	0.71952	2	6	1.40001	0	0.0582646	14.0979	0	0.568192	60.9025	0	1.42197	37.6659	0	2.12162	0
7	11	711	-3.3	1	1	5	5.51703	0.329532	1	1	1.11952	0	0.0528949	11.6845	0	0.603164	65.7728	0	2.3387	29.3354	0	3.31252	0
7	9	709	-3.3	1	1	1	1.02361	0.0422654	1	1	1.37951	0	0.067063	13.7433	0	0.549263	64.2259	0	1.74555	32.6381	0	2.62395	0
7	13	713	-3.3	1	1	32	31.2517	0.131082	2	4	1.42222	0	0.0596853	14.0174	0	0.392418	64.4037	0	1.31096	32.381	0	1.99266	0
7	15	715	-3.3	1	1	2	2.01868	0.149267	1	1	1.48726	0	0.055928	14.2957	0	0.587059	60.0543	0	1.13138	38.9702	0	1.69023	0
7	16	716	-3.3	1	1	59	58.4584	0.637264	2	6	1.53255	0	0.0758343	14.4021	0	0.635589	57.4728	0	1.75514	42.7407	0	2.41462	0
8	3	803	-3.56667	1	1	1	0.899016	0.0161895	1	1	1.0817	0	0.0580571	12.0449	0	0.684236	66.4185	0	1.8917	27.1338	0	3.17497	0
8	4	804	-3.56667	1	1	2	1.38569	0.0672601	1	1	1.44256	0	0.059874	14.219	0	0.416507	60.4827	0	1.69047	38.3004	0	2.549	0
8	2	802	-3.56667	1	1	9	15.4995	0.651286	1	1	1.34506	0	0.054723	13.1485	0	0.413556	65.0877	0	1.22733	31.3862	0	1.81749	0
8	6	806	-3.56667	1	1	14	14.9611	0.699161	1	2	1.32139	0	0.0761979	13.85	0	0.537143	65.6741	0	1.36983	30.4691	0	2.07874	0
8	11	811	-3.56667	1	1	1	0.982534	0.0120982	1	1	1.22726	0	0.068065	12.2185	0	0.643919	65.7568	0	2.10023	30.3926	0	2.95767	0
8	10	810	-3.56667	1	1	13	15.3102	0.108489	1	2	1.40229	0	0.0514897	13.5113	0	0.590818	64.9	0	0.9676	31.6478	0	1.46048	0
8	14	814	-3.56667	1	1	16	15.2088	0.104351	1	2	1.33153	0	0.0540291	13.62	0	0.42699	65.521	0	1.14747	30.7047	0	1.73905	0
9	3	903	-4.33333	1	1	9	7.87287	0.107176	1	1	1.29228	0	0.0626643	12.9105	0	0.763369	67.1407	0	2.68299	28.257	0	4.09253	0
9	4	904	-4.33333	1	1	40	37.1146	0.798426	2	4	1.52593	0	0.146588	13.5528	0	0.63326	58.9296	0	4.30716	40.2332	0	6.20889	0
9	1	901	-4.33333	1	1	24	23.2455	0.388234	1	3	1.40125	0	0.0498999	14.8324	0	0.603773	65.4235	0	1.63151	30.831	0	2.48644	0
9	2	902	-4.33333	1	1	45	46.2491	1.01635	2	5	1.25661	0	0.038061	12.5572	0	0.38762	68.9802	0	1.49419	25.6743	0	2.38205	0
9	5	905	-4.33333	1	1	23	22.0719	0.304701	1	3	1.29951	0	0.111286	14.1113	0	0.682029	64.4173	0	1.97831	32.2272	0	3.25516	0
9	6	906	-4.33333	1	1	42	42.6095	0.647481	2	5	1.25252	0	0.0756011	13.0861	0	0.440471	66.7185	0	1.72127	28.9294	0	2.57777	0
9	11	911	-4.33333	1	1	33	42.4449	0.736461	2	4	1.20152	0	0.0604775	10.8085	0	0.933389	63.2802	0	3.19849	33.2968	0	3.57909	0
9	9	909	-4.33333	1	1	19	17.4743	0.469009	1	2	1.34838	0	0.0642297	14.9504	0	0.938947	65.9247	0	1.2872	30.07	0	1.96282	0
9	13	913	-4.33333	1	1	17	14.9191	0.636364	1	2	1.23958	0	0.0713971	13.9957	0	0.874968	68.7136	0	1.51804	25.8523	0	2.34382	0
9	15	915	-4.33333	1	1	31	28.5824	0.717061	2	4	1.55945	0	0.0631098	16.5488	0	0.660387	62.1679	0	2.07544	35.7919	0	3.16234	0
10	3	1003	-4.4	1	1	16	15.8156	0.510778	1	2	1.19663	0	0.0575257	13.1228	0	0.448855	70.3333	0	2.06246	23.461	0	3.21009	0
10	4	1004	-4.4	1	1	16	14.0016	0.356957	1	2	1.52389	0	0.0992532	15.2961	0	1.06894	59.5605	0	1.93886	39.6801	0	2.84624	0
10	1	1001	-4.4	1	1	17	14.5637	0.543385	1	2	1.45819	0	0.0702273	15.4098	0	0.77648	61.2111	0	1.32693	37.2309	0	1.99478	0
10	2	1002	-4.4	1	1	12	11.0947	0.268056	1	2	1.48833	0	0.046251	14.0393	0	0.554442	59.8556	0	1.01427	39.1221	0	1.38782	0
10	5	1005	-4.4	1	1	15	11.6372	0.193861	1	2	1.43422	0	0.0552909	15.0044	0	0.551346	62.0049	0	1.16811	36.0394	0	1.77842	0
10	6	1006	-4.4	1	1	11	8.87374	0.0632219	1	2	1.42248	0	0.0892754	13.7327	0	0.53163	62.2321	0	1.89544	35.6217	0	2.76704	0
10	11	1011	-4.4	1	1	31	29.4222	1.35488	2	4	1.18629	0	0.0563607	12.8294	0	0.966515	66.4148	0	3.81022	28.3652	0	4.88228	0
10	9	1009	-4.4	1	1	38	29.9859	1.80489	2	4	1.49861	0	0.0656531	15.7078	0	0.730574	61.7642	0	1.12864	36.4067	0	1.71977	0
10	10	1010	-4.4	1	1	24	22.2633	0.362136	1	3	1.51001	0	0.0553183	13.6528	0	0.572296	58.421	0	1.56411	41.01	0	2.09913	0
10	13	1013	-4.4	1	1	23	13.6687	0.251826	1	3	1.48422	0	0.0496543	15.4874	0	0.546253	61.7519	0	0.992486	36.4253	0	1.51241	0
10	14	1014	-4.4	1	1	9	5.43309	0.37604	1	1	1.51405	0	0.054332	14.7962	0	0.528864	60.8951	0	1.16768	37.7007	0	1.71879	0
10	15	1015	-4.4	1	1	37	30.3672	1.04928	2	4	1.5806	0	0.0651984	15.2774	0	0.636285	59.5025	0	1.2147	39.834	0	1.83249	0
10	16	1016	-4.4	1	1	22	21.0755	0.511159	1	3	1.50237	0	0.0601394	15.072	0	0.663406	61.4704	0	1.64381	36.85	0	2.5	0
1	3	103	-2.93333	1	2	32	36.0824	0.776282	2	4	1.20798	0.0451409	0.0554318	11.3647	-0.436327	0.806092	63.558	-6.65309	2.05936	33.298	9.52913	2.63252	1
1	4	104	-2.93333	1	2	35	38.2981	0.823468	2	4	1.29594	-0.0196636	0.0720932	12.6889	0.208379	0.770897	67.3531	3.96296	2.26584	27.8184	-6.00617	3.46541	1
1	1	101	-2.93333	1	2	27	27.9678	0.789212	1	3	1.24588	0.0692924	0.0571522	13.5171	0.555904	0.584484	70.0247	1.13333	1.675	23.84	-1.7137	2.57482	1
1	2	102	-2.93333	1	2	37	37.6063	0.552683	2	4	1.13873	-0.069978	0.0798114	11.699	0.166425	0.386407	67.6148	-0.454323	1.73761	27.7058	0.630863	2.72588	1
1	5	105	-2.93333	1	2	8	10.4286	0.768237	1	1	1.2893	0.0122766	0.0878404	13.2308	1.04539	0.835513	67.2543	1.04815	1.61439	28.1064	-1.57124	2.48628	1
1	6	106	-2.93333	1	2	29	33.8668	0.545879	1	3	1.23973	-0.0603392	0.0664819	11.4587	-0.379061	0.677644	63.8494	-1.8321	1.13624	33.0831	2.58346	1.56799	1
1	7	107	-2.93333	1	2	45	46.0455	2.27519	2	5	1.34581	0.0378011	0.062443	14.2282	0.886491	0.905539	64.784	0.628395	2.19263	31.7799	-0.955677	3.30181	1
1	8	108	-2.93333	1	2	50	59.6599	0.0867292	2	5	1.37617	0.0364908	0.0655851	12.761	-0.0470791	0.670605	63.5494	-0.456787	1.95123	33.4127	0.437408	2.79185	1
1	11	111	-2.93333	1	2	42	40.2456	0.590878	2	5	1.2098	0.0434953	0.079872	11.3132	-0.243501	0.712936	67.2951	-4.28642	2.43474	28.406	6.57395	3.56261	1
1	9	109	-2.93333	1	2	31	29.4403	1.96063	2	4	1.33765	0.119319	0.0692845	14.2126	1.31995	0.654738	66.9	-0.090126	1.72952	28.5794	0.135925	2.63069	1
1	13	113	-2.93333	1	2	11	12.9751	0.702693	1	2	1.21312	0.026798	0.125013	12.2391	0.428963	0.712229	66.6395	-2.91605	3.63248	28.9912	4.17765	5.2674	1
1	15	115	-2.93333	1	2	35	41.3227	1.74624	2	4	1.37985	0.0964996	0.101224	13.3992	0.0621614	1.15708	65.4753	1.08272	2.43514	30.3246	-0.916912	3.60147	1
1	16	116	-2.93333	1	2	60	60.29	0.124879	2	6	1.38746	-0.0450313	0.0884752	12.9402	0.364314	0.841002	64.9506	1.85061	2.13003	31.4457	-2.75049	2.97924	1
2	3	203	-2.76667	1	2	16	14.4173	0.58842	1	2	0.994418	-0.0925344	0.0491142	10.5865	-0.711905	0.477886	67.0605	-1.98518	2.68546	22.2477	-3.47531	3.61637	0
2	4	204	-2.76667	1	2	48	44.8617	1.65311	2	5	1.50706	0.0986034	0.104731	14.1184	0.2784	0.691023	61.7975	-0.337036	1.9251	36.2841	0.482716	2.84772	0
2	2	202	-2.76667	1	2	29	31.5109	0.611464	1	3	1.26326	-0.000290394	0.0363254	12.5933	0.147196	0.567262	67.3309	-0.960495	1.24826	28.1499	1.41914	1.84457	0
2	6	206	-2.76667	1	2	22	23.1796	0.536311	1	3	1.34443	0.0178163	0.0841207	13.1089	-0.158107	0.670144	64.163	0.467899	2.00009	32.7791	-0.66222	2.95937	0
2	8	208	-2.76667	1	2	46	46.1965	1.10112	2	5	1.43022	0.0912331	0.0709605	14.3453	0.73688	0.644872	64.2012	0.845676	2.20389	32.6805	-1.20753	3.33659	0
2	11	211	-2.76667	1	2	23	21.2259	0.672926	1	3	1.15313	0.108543	0.055789	11.3393	0.0207672	0.493822	72.3691	4.67284	3.30052	21.1264	-4.28222	4.25653	0
2	12	212	-2.76667	1	2	36	36.6186	0.646498	2	4	1.48104	0.182208	0.073176	13.7624	0.641778	0.581788	61.4099	-0.950619	1.43402	36.8795	1.49321	2.16042	0
2	9	209	-2.76667	1	2	47	46.0614	1.39863	2	5	1.44423	0.115497	0.0878948	13.6639	0.285802	0.62125	62.4346	-2.70988	1.80182	35.2994	4.05185	2.62916	0
2	10	210	-2.76667	1	2	30	28.7505	0.385809	1	3	1.30253	0.0356954	0.0476124	12.7354	0.369837	0.367733	68.4333	0.970367	2.03507	26.4089	-1.58593	3.11427	0
2	14	214	-2.76667	1	2	22	27.8973	0.546135	1	3	1.31239	0.00886512	0.0532847	12.1866	-0.441514	0.399111	67.0543	2.23827	1.86145	28.6615	-3.15062	2.64302	0
2	16	216	-2.76667	1	2	43	47.3811	1.65293	2	5	1.52971	0.0571827	0.0960578	15.2911	0.603674	1.02079	61.3123	-1.48765	1.86617	37.0905	2.2439	2.84028	0
2	13	213	-2.76667	1	2	53	56.8513	3.07345	2	6	1.36136	-0.0545013	0.0740751	13.9993	0.691649	0.669693	64.5529	0.359116	1.5257	32.1375	-0.554077	2.28892	0
3	3	303	-3.36667	1	2	2	2.08029	0.0633272	1	1	1.18013	-0.115726	0.107873	12.0698	-0.554131	0.665201	71.2605	5.53828	2.78539	22.2641	-8.16234	4.45885	0
3	4	304	-3.36667	1	2	2	2.50375	0.130795	1	1	1.35859	-0.0518627	0.0547919	12.395	0.198399	0.406089	65.442	0.751854	1.03584	30.8854	-1.12926	1.53479	0
3	1	301	-3.36667	1	2	2	1.69393	0.116712	1	1	1.25879	-0.0249	0.0394558	11.9729	-0.771116	0.514819	65.8173	0.161728	1.78331	30.3614	-0.206667	2.64088	0
3	5	305	-3.36667	1	2	37	36.9371	0.440936	2	4	1.32439	-0.0453372	0.0327276	12.6284	-0.503985	0.402297	64.7753	0.409874	1.28671	31.8239	-0.612471	1.90905	0
3	6	306	-3.36667	1	2	21	27.5026	3.75513	1	3	1.31261	-0.0244775	0.057651	12.9505	0.863279	0.361368	64.3296	-0.964203	1.64191	32.4933	1.32716	2.46685	0
3	8	308	-3.36667	1	2	59	56.0365	2.19334	2	6	1.47161	-0.0281154	0.0811229	13.3178	-0.414073	0.959059	63.6506	6.32469	2.65801	33.3399	-8.87272	3.74148	0
3	11	311	-3.36667	1	2	12	8.58439	1.47704	1	2	1.18306	-0.0430158	0.113161	11.6928	-0.851892	0.710054	68.4235	2.46914	2.39861	26.4426	-3.7	3.88953	0
3	9	309	-3.36667	1	2	28	23.8487	3.24519	1	3	1.33664	-0.0554073	0.0323152	12.3077	-0.945524	0.345313	64.7494	2.31852	0.977257	31.8956	-3.31481	1.43078	0
3	13	313	-3.36667	1	2	34	34.2821	0.248568	2	4	1.30672	-0.120461	0.0787364	12.3069	-0.597802	0.51763	64.9358	2.7284	1.26405	31.6183	-3.90457	1.82242	0
3	14	314	-3.36667	1	2	60	59.4102	0.0472603	2	6	1.29378	-0.0417407	0.0387338	12.1934	-0.214122	0.420023	64.2926	0.923458	1.82125	32.5067	-1.3458	2.60164	0
3	15	315	-3.36667	1	2	35	34.7002	0.474301	2	4	1.50739	0.0681709	0.044188	13.9111	-0.414764	0.444609	65.0741	-0.403709	1.2088	31.3617	0.614693	1.83879	0
3	16	316	-3.36667	1	2	57	51.4635	4.20311	2	6	1.24847	-0.261456	0.0494693	12.8766	-1.08853	0.67098	64.4383	6.76913	1.47865	32.0142	-10.2118	2.15124	0
4	3	403	-2.76667	1	2	57	54.8063	1.59759	2	6	1.37779	0.326233	0.0927203	12.779	0.976526	1.04266	68.4185	-2.20494	4.32554	26.0293	3.20494	6.0055	0
4	1	401	-2.76667	1	2	12	12.3488	0.428319	1	2	1.34082	-0.0776762	0.0646617	12.9452	-0.917245	0.496879	63.1333	-0.039505	1.25539	34.2337	-0.00691223	1.76666	0
4	2	402	-2.76667	1	2	25	24.0922	1.20041	1	3	1.27232	0.0371429	0.0472481	12.2829	0.576078	0.512405	65.8765	-0.192596	1.25969	30.3653	0.105556	1.77798	0
4	5	405	-2.76667	1	2	5	7.56555	0.0506474	1	1	1.35711	0.0285443	0.051417	13.0179	-0.29369	0.441785	63.8099	-1.51358	1.42361	33.2085	2.20642	2.02046	0
4	6	406	-2.76667	1	2	6	3.44777	0.0469067	1	1	1.37862	0.138265	0.0402582	12.9749	0.982629	0.410592	61.6531	-6.45185	1.73847	36.2741	8.93988	2.38079	0
4	11	411	-2.76667	1	2	33	32.3686	0.255148	2	4	1.19063	0.0792179	0.0668185	11.3218	0.0340052	0.905239	67.679	2.28766	4.39837	27.3695	-1.22519	5.86524	0
4	12	412	-2.76667	1	2	19	16.0196	0.303408	1	2	1.42966	-0.0118417	0.0876795	12.7872	-0.0743694	0.382559	60.4765	1.06543	3.41783	37.7449	-1.52346	4.57282	0
4	9	409	-2.76667	1	2	11	10.4285	0.195877	1	2	1.34864	-0.0524074	0.0921302	12.583	-1.51995	0.670115	62.0963	-0.517284	1.34819	35.6604	0.587284	1.86633	0
4	10	410	-2.76667	1	2	14	8.74048	0.18299	1	2	1.32948	0.0142938	0.0559064	12.5951	0.351362	0.398101	65.179	0.427162	1.13068	31.3077	-0.656666	1.63191	0
4	13	413	-2.76667	1	2	5	7.20237	0.0680463	1	1	1.37	0.0773484	0.04851	13.1755	-0.231833	0.313734	64.5469	-2.86543	0.885168	32.1779	4.32185	1.32296	0
4	14	414	-2.76667	1	2	5	2.57841	0.0258944	1	1	1.25256	-0.00989115	0.0461505	12.2229	-0.0719032	0.410219	61.679	-4.15185	1.2089	35.9473	5.64395	1.74649	0
4	15	415	-2.76667	1	2	15	14.8248	0.329096	1	2	1.62051	0.0722324	0.0605157	14.9819	-0.0662823	0.837881	58.3025	-1.12963	1.58177	41.5621	1.63976	2.24041	0
4	16	416	-2.76667	1	2	31	27.6544	0.870299	2	4	1.52061	0.00467408	0.0721897	13.9064	0.057023	0.494752	59.3148	-0.988888	2.12592	39.8901	1.54296	3.03346	0
5	16	516	-3.33333	1	2	33	27.5259	0.56939	2	4	1.49232	0.177687	0.0803957	14.6609	0.841616	0.654604	61.0667	1.10987	1.52381	37.4695	-1.29062	2.32192	0
5	3	503	-3.33333	1	2	22	23.4819	0.554059	1	3	1.00247	-0.126716	0.0513809	11.44	-0.711946	0.449921	68.1988	-1.51358	1.76398	24.5131	0.0197544	3.72371	0
5	4	504	-3.33333	1	2	23	22.4051	0.346746	1	3	1.21266	0.0195922	0.0438001	11.9453	0.168451	0.426465	65.9914	0.346909	1.42515	29.9856	-0.64679	2.00864	0
5	1	501	-3.33333	1	2	17	17.331	0.364015	1	2	1.2619	0.0975528	0.101918	12.1971	-0.678009	0.684654	69.3444	-1.12469	2.16933	25.0765	1.85852	3.32756	0
5	2	502	-3.33333	1	2	13	15.8302	0.288723	1	2	1.13075	-0.0542701	0.107263	11.635	-0.538055	0.725311	68.1679	-0.165436	1.81864	26.4402	-0.154692	3.50279	0
5	5	505	-3.33333	1	2	2	1.61374	0.028775	1	1	1.20088	-0.022321	0.0925762	12.7231	-0.0499678	0.536128	68.8765	0.34938	1.68903	25.6307	-0.547407	2.58906	0
5	6	506	-3.33333	1	2	3	2.56899	0.0380307	1	1	1.15273	-0.00034976	0.0448373	12.5224	-1.02989	0.354479	69.8654	-2.96173	1.71049	24.1059	4.55691	2.63885	0
5	11	511	-3.33333	1	2	39	47.1398	2.07652	2	4	0.985165	-0.107398	0.0397303	11.3388	-0.397285	0.556678	69.0531	2.52099	1.62528	22.5307	-5.90753	2.42867	0
5	9	509	-3.33333	1	2	25	22.5422	0.692906	1	3	1.29005	0.0245038	0.059953	12.778	-0.406156	0.666045	66.0938	-2.36297	1.37789	29.8426	3.63111	2.10451	0
5	13	513	-3.33333	1	2	2	2.19115	0.0459221	1	1	1.22651	0.0134003	0.0786057	13.4971	0.19069	0.588946	70.4185	2.22839	2.73396	23.2216	-3.39815	4.16862	0
5	14	514	-3.33333	1	2	3	3.09472	0.00702965	1	1	1.17866	-0.0115774	0.0534535	12.7232	-0.119787	0.431375	69.4333	0.982712	0.998874	24.7475	-1.49173	1.53644	0
5	15	515	-3.33333	1	2	26	21.0036	0.713693	1	3	1.37147	-0.0356457	0.0969052	14.9581	-0.409467	0.570657	66.9568	3.48766	2.42791	28.4944	-5.31481	3.70009	0
7	3	703	-3.23333	1	2	4	2.55204	0.0444229	1	1	1.15848	-0.0773048	0.0942071	12.8926	0.445841	0.518445	68.6185	5.18519	1.97858	26.0035	-6.8479	3.00497	0
7	4	704	-3.23333	1	2	43	43.2138	0.111029	2	5	1.33788	-0.0247176	0.0702215	13.1266	0.242802	0.583498	65.9494	2.26667	1.58959	30.0493	-3.4021	2.41662	0
7	1	701	-3.23333	1	2	1	0.686	0.0227993	1	1	1.30314	-0.121509	0.0596091	13.9019	-0.877693	0.615573	66.8198	0.758026	1.47049	28.7069	-1.15173	2.24393	0
7	5	705	-3.23333	1	2	7	4.84417	1.37114	1	1	1.31496	-0.062857	0.0845428	12.7537	-0.795938	0.500531	62.5259	-1.07531	1.81444	35.0875	1.51173	2.62571	0
7	6	706	-3.23333	1	2	43	43.179	0.118497	2	5	1.31922	0.108673	0.0665565	12.3347	-0.398047	0.512317	63.9321	-4.05803	1.45188	33.0614	6.00247	2.04056	0
7	7	707	-3.23333	1	2	1	1.50538	0.0796679	1	1	1.38041	-0.116454	0.0815904	14.531	-0.755977	0.895994	64.7765	3.28025	1.39331	31.8195	-4.91679	2.12149	0
7	8	708	-3.23333	1	2	59	58.7392	0.461296	2	6	1.18665	-0.213355	0.0778548	12.3138	-1.78403	0.755801	60.0593	-0.843208	2.77906	35.2279	-2.43802	2.84102	0
7	11	711	-3.23333	1	2	5	3.65945	0.137882	1	1	1.11199	-0.00752628	0.0387637	12.5785	0.894005	0.723546	68.3605	2.58765	1.74583	26.532	-2.80346	2.61784	0
7	9	709	-3.23333	1	2	1	0.985834	0.0401173	1	1	1.27514	-0.104361	0.046292	13.9648	0.22147	0.64638	66.9	2.67407	1.12294	28.5816	-4.05655	1.71159	0
7	13	713	-3.23333	1	2	32	30.9631	0.174443	2	4	1.32331	-0.098911	0.0577208	13.257	-0.760418	0.542773	64.5951	0.19136	1.40561	32.076	-0.304935	2.09954	0
7	15	715	-3.23333	1	2	2	2.19089	0.165717	1	1	1.48012	-0.00714159	0.0546765	14.5711	0.275397	0.465207	63.5161	3.46173	1.34308	33.7373	-5.23296	2.04586	0
7	16	716	-3.23333	1	2	59	58.2483	0.722542	2	6	1.44203	-0.0905232	0.0435291	14.6318	0.22962	0.887661	63.6469	6.17408	2.55103	33.5194	-9.22136	3.85998	0
8	3	803	-3.5	1	2	1	0.713871	0.00967197	1	1	1.21685	0.135144	0.0465177	12.5717	0.526816	0.715481	66.6691	0.250618	1.5418	29.1085	1.97469	2.33099	0
8	4	804	-3.5	1	2	2	1.13278	0.0381514	1	1	1.33374	-0.108826	0.0895571	14.3411	0.122091	0.589516	63.2531	2.77037	2.93126	34.0961	-4.20432	4.40936	0
8	2	802	-3.5	1	2	9	4.92721	1.68192	1	1	1.30564	-0.0394186	0.0660015	13.3468	0.198322	0.464207	65.6531	0.56543	1.12451	30.5267	-0.859505	1.68663	0
8	6	806	-3.5	1	2	14	3.94183	0.658374	1	2	1.19015	-0.131243	0.0338159	13.7927	-0.0573168	0.341824	69.1296	3.45556	1.20794	25.1943	-5.27481	1.84944	0
8	11	811	-3.5	1	2	1	0.804675	0.00630297	1	1	1.10605	-0.121215	0.0730976	11.5205	-0.697967	0.756003	66.2346	0.477776	2.78461	28.4739	-1.91864	4.79489	0
8	10	810	-3.5	1	2	13	14.9214	0.122053	1	2	1.33119	-0.0710998	0.0555043	13.6424	0.131086	0.713542	65.4951	0.595062	1.18753	30.7384	-0.909384	1.80354	0
8	14	814	-3.5	1	2	16	16.6399	0.120249	1	2	1.19181	-0.13972	0.0498152	14.1723	0.552231	0.535587	68.8494	3.3284	1.83597	25.616	-5.08864	2.80507	0
9	3	903	-4	1	2	9	10.2651	0.396072	1	1	1.1884	-0.103878	0.0601126	11.9841	-0.926392	0.4861	65.6889	-1.45185	2.92267	30.5302	2.27321	4.0498	0
9	4	904	-4	1	2	40	40.4693	0.412346	2	4	1.386	-0.139922	0.122303	12.9708	-0.582058	0.79187	64.3679	5.43827	2.98981	32.2207	-8.01247	4.58176	0
9	1	901	-4	1	2	24	23.6762	0.385575	1	3	1.3776	-0.0236491	0.0616365	14.1948	-0.637619	0.72317	62.7852	-2.63828	1.31664	34.8478	4.01679	2.00268	0
9	2	902	-4	1	2	45	47.2694	0.633784	2	5	1.19186	-0.0647477	0.101567	11.7616	-0.795675	0.707929	67.0444	-1.9358	1.78417	28.6283	2.95395	2.83955	0
9	5	905	-4	1	2	23	22.7258	0.329968	1	3	1.41002	0.110504	0.0505645	14.5175	0.40625	0.462149	63.1506	-1.26666	1.06737	34.2922	2.06506	1.62219	0
9	6	906	-4	1	2	42	42.6623	0.778756	2	5	1.23611	-0.0164144	0.13134	12.2566	-0.829489	0.874529	64.8012	-1.91728	3.13267	31.4298	2.50037	5.18047	0
9	11	911	-4	1	2	33	30.726	1.49238	2	4	1.12819	-0.0733356	0.0532767	10.7842	-0.0243654	0.876222	63.3074	0.0271606	2.01363	31.9707	-1.32605	2.24197	0
9	9	909	-4	1	2	19	18.9311	0.5105	1	2	1.29567	-0.0527083	0.13507	14.6203	-0.330069	0.589679	67.3333	1.40865	1.81721	27.9206	-2.14938	2.76889	0
9	13	913	-4	1	2	17	16.7798	0.77501	1	2	1.33223	0.0926492	0.066923	13.7944	-0.201303	0.505075	63.6247	-5.08889	0.960668	33.5615	7.70914	1.44878	0
9	15	915	-4	1	2	31	32.3374	1.11335	2	4	1.4969	-0.0625527	0.103228	15.8574	-0.691393	0.612074	62.4444	0.276543	1.77144	35.3701	-0.42173	2.69951	0
10	3	1003	-3.83333	1	2	16	15.4374	0.635837	1	2	1.18465	-0.0119804	0.0420888	12.2026	-0.920117	0.460199	67.6333	-2.7	1.92977	27.8336	4.37259	2.88581	0
10	4	1004	-3.83333	1	2	16	14.4129	0.53692	1	2	1.52024	-0.00364578	0.0428222	14.207	-1.08902	0.62908	58.8593	-0.701233	1.61584	40.5991	0.919014	2.25302	0
10	1	1001	-3.83333	1	2	17	15.5418	0.576186	1	2	1.50906	0.0508772	0.05848	15.0038	-0.405985	0.757407	60.5247	-0.68642	1.32368	38.2648	1.03395	1.96647	0
10	2	1002	-3.83333	1	2	12	12.1995	0.295767	1	2	1.47899	-0.00933909	0.0405961	14.2705	0.231272	0.330164	62.121	2.26543	0.590914	35.8531	-3.26901	0.898419	0
10	5	1005	-3.83333	1	2	15	14.6519	0.153921	1	2	1.49042	0.0562004	0.070257	14.1595	-0.844944	0.576053	61.6728	-0.3321	1.31501	36.4698	0.43037	1.8919	0
10	6	1006	-3.83333	1	2	11	10.2851	0.205221	1	2	1.47839	0.0559131	0.0609961	13.906	0.173242	0.46815	60.1296	-2.10247	1.06365	38.7369	3.11518	1.56976	0
10	11	1011	-3.83333	1	2	31	28.6339	1.36752	2	4	1.1571	-0.0291992	0.0305134	12.8768	0.0474415	0.793605	68.5	2.08518	2.90564	26.3146	-2.05062	4.49205	0
10	9	1009	-3.83333	1	2	38	37.2644	3.11343	2	4	1.45756	-0.0410498	0.0393394	15.3663	-0.341493	0.563639	59.4494	-2.31482	1.65485	39.9347	3.52802	2.52164	0
10	10	1010	-3.83333	1	2	24	24.4199	0.901615	1	3	1.50601	-0.00399816	0.0597148	13.8995	0.246748	0.483574	61.2802	2.85926	0.873988	37.0314	-3.97864	1.24397	0
10	13	1013	-3.83333	1	2	23	23.779	1.26934	1	3	1.48616	0.00193846	0.035112	15.0331	-0.454257	0.355907	61.0457	-0.706173	1.04881	37.5015	1.07617	1.59723	0
10	14	1014	-3.83333	1	2	9	8.18814	0.504448	1	1	1.49698	-0.017072	0.0356592	14.2001	-0.596087	0.423457	60.9531	0.0580254	1.0999	37.5773	-0.123459	1.58685	0
10	15	1015	-3.83333	1	2	37	33.9327	1.50114	2	4	1.62469	0.0440866	0.105495	16.821	1.54368	0.531861	60.6333	1.13087	1.66523	38.1305	-1.70346	2.53746	0
10	16	1016	-3.83333	1	2	22	20.9542	0.505895	1	3	1.49507	-0.00730252	0.0593755	15.0047	-0.0673628	0.492614	63.016	1.54568	2.09442	34.4933	-2.35667	3.18036	0
1	16	116	2.1	2	4	60	60.4356	0.168644	2	6	1.60804	0.175545	0.0756496	15.4087	2.83279	0.950023	60.1224	-2.97755	2.8227	38.8173	4.62117	4.15321	1
1	3	103	2.1	2	4	32	30.4049	0.231062	2	4	1.25941	0.0965697	0.0470412	12.3555	0.554475	0.886866	62.258	-7.95309	1.88261	35.2468	11.4779	2.41794	1
1	4	104	2.1	2	4	35	34.3474	0.756357	2	4	1.3495	0.0338928	0.074455	12.8567	0.376235	0.632257	64.8914	1.50123	2.38108	31.579	-2.24555	3.44042	1
1	1	101	2.1	2	4	27	28.1137	0.631915	1	3	1.42156	0.24498	0.0538997	14.7081	1.74689	0.638651	66.0605	-2.83086	1.7926	29.858	4.30432	2.72846	1
1	2	102	2.1	2	4	37	36.1183	0.464718	2	4	1.41266	0.20396	0.0591642	13.1982	1.66565	0.454206	68.3556	0.286423	2.77619	26.3972	-0.677778	4.23537	1
1	5	105	2.1	2	4	8	10.2055	0.538038	1	1	1.32094	0.0439245	0.0896478	14.1986	2.0132	0.697031	68.0963	1.89012	1.62346	26.7715	-2.90617	2.46204	1
1	6	106	2.1	2	4	29	31.8173	0.404728	1	3	1.28214	-0.0179299	0.0676265	12.5789	0.74117	0.577102	68.0407	2.35926	1.72408	27.1191	-3.38049	2.6123	1
1	7	107	2.1	2	4	45	48.5959	2.40847	2	5	1.47516	0.167142	0.0918434	15.4727	2.13095	0.933837	63.1037	-1.05185	2.24791	34.354	1.6184	3.41021	1
1	8	108	2.1	2	4	50	59.6395	0.216251	2	5	1.57759	0.237912	0.0554867	15.3834	2.57532	0.656338	65.7815	1.77531	2.40313	30.2856	-2.68975	3.66175	1
1	11	111	2.1	2	4	42	44.4818	0.486806	2	5	1.15682	-0.00948405	0.0646309	11.7483	0.191647	0.573223	66.7198	-4.86172	3.29952	27.4351	5.60296	4.13183	1
1	9	109	2.1	2	4	31	35.3417	2.83372	2	4	1.40975	0.191412	0.0715263	15.0244	2.13174	0.790446	64.7679	-2.22223	1.39273	31.8302	3.38679	2.12246	1
1	13	113	2.1	2	4	11	15.1209	1.12953	1	2	1.29267	0.106343	0.063581	12.8279	1.01769	0.504315	68.0691	-1.48642	1.63765	26.9706	2.15704	2.48043	1
1	15	115	2.1	2	4	35	39.2419	1.70591	2	4	1.43204	0.14869	0.0579114	14.7666	1.4296	0.637184	63.3519	-1.04074	2.21868	33.9783	2.73679	3.36495	1
2	3	203	2.26667	2	4	16	16.2579	0.703107	1	2	1.1325	0.0455475	0.0553554	11.4821	0.183776	0.47812	71.2272	2.18149	2.00848	23.0123	-2.71062	3.1478	0
2	4	204	2.26667	2	4	48	52.7342	3.24482	2	5	1.4467	0.0382406	0.0820874	14.3321	0.492089	0.617706	63.3593	1.22469	2.61786	33.9247	-1.87667	3.92194	0
2	2	202	2.26667	2	4	29	30.1461	0.590894	1	3	1.17997	-0.0835861	0.0298241	12.7749	0.328845	0.26682	72.1963	3.90494	1.22397	20.653	-6.07778	1.99533	0
2	6	206	2.26667	2	4	22	22.2212	0.447701	1	3	1.28288	-0.043734	0.0639386	13.4127	0.14572	0.42996	66.3185	2.62346	1.21389	29.51	-3.93136	1.84759	0
2	8	208	2.26667	2	4	46	47.121	1.28026	2	5	1.40277	0.0637858	0.053323	14.3676	0.759191	0.72771	62.4296	-0.925926	1.95163	35.3091	1.42111	2.80463	0
2	11	211	2.26667	2	4	23	23.5457	0.495019	1	3	1.01047	-0.0341107	0.0454773	10.9349	-0.383633	0.627035	69.4185	1.72222	3.1768	21.7546	-3.65407	2.53053	0
2	12	212	2.26667	2	4	36	37.0821	0.603639	2	4	1.4285	0.129668	0.0940655	13.468	0.347428	0.943579	62.6901	0.329628	1.79301	34.7967	-0.58963	2.50311	0
2	9	209	2.26667	2	4	47	47.9756	1.73481	2	5	1.19665	-0.132081	0.118119	14.2489	0.870744	0.591844	68.7914	3.64691	3.09751	25.6937	-5.55383	4.72641	0
2	10	210	2.26667	2	4	30	31.4775	0.492028	1	3	1.21229	-0.0545467	0.0560106	12.9292	0.563587	0.533898	71.1815	3.71851	1.22343	22.2463	-5.74852	2.00256	0
2	13	213	2.26667	2	4	53	55.3973	1.25709	2	6	1.34883	-0.0670269	0.047024	14.5671	1.25942	0.365258	64.8605	0.666672	0.791625	31.6888	-1.00284	1.20616	0
2	14	214	2.26667	2	4	22	21.1517	0.571472	1	3	1.25031	-0.0532199	0.0484273	13.0741	0.445968	0.721661	65.5926	0.776543	0.984223	30.6915	-1.12062	1.40478	0
2	16	216	2.26667	2	4	43	41.8602	1.97197	2	5	1.47613	0.0036062	0.134672	15.2056	0.518227	0.882073	60.5506	-2.24938	2.01197	37.5217	2.67514	4.23258	0
3	3	303	0.733333	2	4	2	2.06666	0.0657513	1	1	1.28829	-0.00756407	0.0494207	13.2513	0.627273	0.685215	66.3494	0.627159	1.70603	29.4577	-0.968765	2.594	0
3	4	304	0.733333	2	4	2	2.14496	0.100355	1	1	1.45138	0.0409272	0.0479004	13.7242	1.52753	0.39647	64.2617	-0.428398	1.21053	32.5905	0.575802	1.8325	0
3	1	301	0.733333	2	4	2	1.4114	0.075794	1	1	1.3384	0.0547037	0.0346571	13.7019	0.95787	0.522752	65.3383	-0.317284	1.01545	30.9743	0.406296	1.54371	0
3	5	305	0.733333	2	4	37	37.3893	0.364224	2	4	1.32258	-0.047153	0.0483984	13.7003	0.567823	0.468925	65.7173	1.35185	1.01375	30.4032	-2.03321	1.53038	0
3	6	306	0.733333	2	4	21	22.7683	4.20002	1	3	1.28062	-0.0564617	0.0270954	13.5787	1.49139	0.509986	66.8839	1.59012	1.03712	28.6353	-2.53086	1.59344	0
3	8	308	0.733333	2	4	59	58.7952	0.648874	2	6	1.45368	-0.0460443	0.0916368	14.6435	0.911636	0.617063	65.4383	8.11234	1.73332	30.8064	-11.4062	2.63968	0
3	11	311	0.733333	2	4	12	7.98932	1.43591	1	2	1.20453	-0.0215491	0.046474	12.5968	0.0520878	0.650763	64.5778	-1.37654	1.85661	31.909	1.76642	2.61234	0
3	9	309	0.733333	2	4	28	27.1059	2.63642	1	3	1.308	-0.0840474	0.0336484	13.93	0.676784	0.419155	65.6975	3.26667	1.15737	30.4174	-4.79296	1.76361	0
3	13	313	0.733333	2	4	34	34.1868	0.252274	2	4	1.34179	-0.0853891	0.0381867	13.4688	0.564021	0.496775	64.5667	2.35926	1.06536	32.1251	-3.39778	1.60016	0
3	14	314	0.733333	2	4	60	59.4186	0.0411194	2	6	1.23098	-0.10454	0.0631717	13.2457	0.838202	0.560214	66.8037	3.43457	1.38721	28.6999	-5.15259	2.19681	0
3	15	315	0.733333	2	4	35	34.0624	0.760743	2	4	1.50464	0.0654211	0.0730705	15.6096	1.28374	0.713749	66.5704	1.09259	1.80758	29.0837	-1.66333	2.75503	0
3	16	316	0.733333	2	4	57	57.0252	1.86245	2	6	1.43001	-0.0799128	0.0936173	14.1214	0.156224	0.821314	61.279	3.60988	1.71834	36.8057	-5.42037	2.43854	0
4	3	403	0.166667	2	4	57	57.7068	0.844193	2	6	1.33083	0.27927	0.108789	11.9293	0.126856	0.681289	66.7975	-3.82593	2.30499	29.0015	6.17716	3.47289	0
4	1	401	0.166667	2	4	12	11.7386	0.419071	1	2	1.29632	-0.122176	0.0868317	14.5569	0.694393	0.772982	64.7086	1.5358	1.63127	31.9168	-2.32383	2.4893	0
4	2	402	0.166667	2	4	25	19.4788	0.98846	1	3	1.27109	0.035911	0.0414467	12.4256	0.718744	0.384631	67.5383	1.46914	1.12678	27.9016	-2.35815	1.71641	0
4	5	405	0.166667	2	4	5	3.29685	0.0293326	1	1	1.26901	-0.059552	0.100635	14.0666	0.754971	0.914622	64.7827	-0.540741	1.61267	31.2868	0.284691	3.5596	0
4	6	406	0.166667	2	4	6	4.03186	0.0474841	1	1	1.28738	0.0470269	0.0611617	12.8773	0.885039	0.420561	63.8691	-4.23581	1.73693	32.9678	5.63358	2.73205	0
4	11	411	0.166667	2	4	33	37.2188	0.739186	2	4	1.1328	0.0213875	0.0718616	10.9319	-0.355844	0.515768	65.8975	0.506172	2.13758	29.8404	1.24568	2.99232	0
4	12	412	0.166667	2	4	19	18.4472	0.388492	1	2	1.37267	-0.0688366	0.087756	14.3311	1.46956	0.532347	64.2346	4.82345	3.21077	32.6359	-6.63247	4.8865	0
4	9	409	0.166667	2	4	11	11.4357	0.23573	1	2	1.26446	-0.136591	0.0423499	15.3764	1.27339	0.408927	68.1247	5.51111	1.56081	26.7152	-8.3579	2.37791	0
4	10	410	0.166667	2	4	14	12.3989	0.235443	1	2	1.2277	-0.0874827	0.0549958	12.786	0.542235	0.389671	70.0741	5.32222	1.25277	23.9288	-8.03555	1.98577	0
4	13	413	0.166667	2	4	5	4.04263	0.0529362	1	1	1.20487	-0.0877875	0.0815721	13.3204	-0.0868692	0.725776	68.3765	0.964195	2.26673	26.4449	-1.41111	3.29455	0
4	14	414	0.166667	2	4	5	3.12067	0.0393593	1	1	1.25339	-0.00905621	0.0734632	13.4908	1.19595	0.474043	68.5617	2.73087	1.17989	26.088	-4.21531	1.81891	0
4	15	415	0.166667	2	4	15	15.6724	0.372243	1	2	1.42256	-0.12572	0.117031	15.9164	0.86823	0.59764	63.6037	4.17161	1.77048	33.2978	-6.62457	3.60244	0
4	16	416	0.166667	2	4	31	30.1869	1.0687	2	4	1.53199	0.0160557	0.0708968	15.6406	1.79119	0.667518	66.3383	6.03457	3.01718	29.4368	-8.91037	4.59761	0
5	4	504	2.23333	2	4	23	22.6537	0.342138	1	3	1.20245	0.00938702	0.0504181	12.1122	0.335358	0.487764	67.8148	2.17037	1.87511	27.2985	-3.33383	2.8228	0
5	1	501	2.23333	2	4	17	15.0959	0.348174	1	2	1.22992	0.0655817	0.0807454	13.1613	0.286183	0.862994	69.1988	-1.27037	1.42105	25.1702	1.95222	2.11858	0
5	2	502	2.23333	2	4	13	12.2023	0.334001	1	2	1.14827	-0.0367484	0.136671	12.986	0.812967	0.474372	71.9654	3.6321	4.30073	20.9099	-5.68506	6.5731	0
5	5	505	2.23333	2	4	2	1.9561	0.0374319	1	1	1.2657	0.0424963	0.0705913	12.5931	-0.179983	0.56454	67.5	-1.02716	1.13303	27.8068	1.62864	1.73991	0
5	6	506	2.23333	2	4	3	4.13029	0.0926332	1	1	1.21402	0.0609391	0.0832156	12.6888	-0.863527	0.660071	67.5	-5.32716	1.72068	27.8028	8.25383	2.52973	0
5	11	511	2.23333	2	4	39	36.6548	1.8122	2	4	1.07673	-0.0158287	0.0422373	11.7455	0.00937271	0.55743	71.2765	4.74445	2.02838	22.1907	-6.24753	3.18845	0
5	9	509	2.23333	2	4	25	24.3767	0.878504	1	3	1.22321	-0.0423377	0.0508342	13.1078	-0.0763607	0.462426	69.6988	1.24197	1.3481	24.3279	-1.88358	2.05312	0
5	13	513	2.23333	2	4	2	2.44682	0.0561854	1	1	1.23707	0.0239584	0.0389621	13.0745	-0.231964	0.504449	67.1235	-1.06667	1.73812	28.2673	1.64753	2.65613	0
5	14	514	2.23333	2	4	3	4.93134	0.103515	1	1	1.15235	-0.0378869	0.0468473	11.9459	-0.897043	0.455302	69.2506	0.799995	1.2543	25.3967	-0.842592	1.97846	0
5	15	515	2.23333	2	4	26	29.3658	1.04463	1	3	1.46995	0.0628364	0.0785976	15.8262	0.458637	0.667456	64.4062	0.937038	2.21525	32.381	-1.42827	3.37595	0
5	16	516	2.23333	2	4	33	33.2212	0.658664	2	4	1.38622	0.0715885	0.0575416	13.7053	-0.11407	0.620397	64.3556	4.39877	1.93927	32.4399	-6.32025	2.92813	0
5	3	503	2.23333	2	4	22	22.0387	0.515708	1	3	1.11392	-0.0152678	0.0462127	11.7667	-0.385309	0.43235	72.037	2.32461	1.14304	21.3248	-3.16855	1.89398	0
6	3	603	2.36667	2	4	9	6.91081	0.910919	1	1	1.22259	0.0780644	0.11971	12.3008	0.0739202	0.633365	70.1531	4.62963	4.84402	23.7926	-4.87568	7.25833	0
6	1	601	2.36667	2	4	59	60.3742	0.890522	2	6	1.29501	-0.12961	0.0612963	16.0463	1.06194	0.738881	66.9383	4.80741	1.83225	28.5227	-7.32012	2.79214	0
6	2	602	2.36667	2	4	33	36.2716	5.59427	2	4	1.25579	-0.115894	0.0778036	13.9584	0.173121	0.496087	66.9568	4.68889	0.954324	28.507	-7.05	1.45995	0
6	5	605	2.36667	2	4	63	62.4826	0.142558	2	6	1.34695	-0.111284	0.0553999	14.7687	-0.0639858	0.798075	65.7123	2.67408	1.64304	30.3773	-4.0884	2.47325	0
6	11	611	2.36667	2	4	2	2.02854	0.0647862	1	1	1.28199	0.0170866	0.0864294	11.8944	-0.383726	0.639778	64.2444	-1.24445	2.55098	32.44	2.09123	3.58534	0
6	12	612	2.36667	2	4	4	2.70432	0.074458	1	1	1.40682	-0.0678482	0.0948438	13.8822	-0.184468	0.52661	63.284	2.87284	2.11071	34.0028	-4.2279	3.07343	0
6	9	609	2.36667	2	4	17	17.7567	0.521672	1	2	1.42459	0.034055	0.0527841	15.8671	0.192332	0.7562	65.063	1.15803	1.90601	31.3798	-1.76519	2.90426	0
6	10	610	2.36667	2	4	4	4.81206	0.990049	1	1	1.17948	-0.236048	0.162801	13.9451	0.318801	0.49316	70.4815	8.64198	3.58832	23.0406	-13.1623	5.51515	0
6	13	613	2.36667	2	4	22	22.5455	0.389895	1	3	1.33389	-0.133659	0.0586055	14.6075	0.325954	0.424749	66.8679	4.3963	1.41685	28.6304	-6.6721	2.1584	0
6	14	614	2.36667	2	4	22	22.8615	0.205926	1	3	1.29195	-0.117729	0.109782	12.9513	-0.494036	0.373314	64.4099	1.96296	1.73483	32.2758	-2.97728	2.6463	0
6	15	615	2.36667	2	4	42	40.1227	5.85434	2	5	1.63426	-0.00333285	0.0976684	16.2658	-0.323997	0.624764	63.1198	4.20247	1.37336	34.3412	-6.40395	2.09273	0
6	16	616	2.36667	2	4	48	50.7666	1.29633	2	5	1.49379	-0.028842	0.0692247	15.596	0.801222	0.791775	64.1333	3.8037	2.60984	32.797	-5.76778	3.97662	0
7	13	713	2.8	2	4	32	32.263	0.616536	2	4	1.38895	-0.0332718	0.0627685	13.6314	-0.385953	0.555238	64.5122	0.108543	1.59173	32.1984	-0.182617	2.40144	0
7	16	716	2.8	2	4	59	58.7184	0.220024	2	6	1.42092	-0.111626	0.0872366	13.3535	-1.04867	1.19868	64.4429	6.97002	1.97769	31.5349	-11.2058	2.62049	0
7	3	703	2.8	2	4	4	3.17792	0.100761	1	1	1.15846	-0.0773175	0.037872	12.8972	0.450454	0.724902	67.9049	4.4716	2.11121	27.141	-5.71037	3.24732	0
7	4	704	2.8	2	4	43	43.0893	0.11791	2	5	1.2285	-0.134102	0.0648574	12.4439	-0.439878	0.4639	67.5309	3.84815	1.80032	27.8249	-5.62642	2.68161	0
7	1	701	2.8	2	4	1	0.665892	0.0230995	1	1	1.37381	-0.0508397	0.0514799	14.333	-0.446568	0.501651	64.5543	-1.50741	1.29268	32.1551	2.29642	1.96921	0
7	5	705	2.8	2	4	7	5.61309	1.50731	1	1	1.38135	0.00353765	0.046825	13.7194	0.169737	0.506996	64.1383	0.537041	1.20702	32.7925	-0.783333	1.81119	0
7	6	706	2.8	2	4	43	42.7251	0.096556	2	5	1.24833	0.0377785	0.0495681	13.0504	0.317619	0.311358	67.3173	-0.672844	1.12548	27.9886	0.929754	1.74885	0
7	7	707	2.8	2	4	1	1.68428	0.0977401	1	1	1.50256	0.00569916	0.0652228	14.9515	-0.335501	0.481155	62.916	1.41975	1.64556	34.6504	-2.08593	2.50373	0
7	8	708	2.8	2	4	59	58.6518	0.345232	2	6	1.33321	-0.0667942	0.0483183	13.4434	-0.654505	0.717137	61.8173	0.914814	1.93783	36.0789	-1.58704	2.6993	0
7	11	711	2.8	2	4	5	4.20476	0.207302	1	1	1.09016	-0.0293545	0.0613182	12.4614	0.776919	0.708515	70.6148	4.84197	2.59712	22.7425	-6.59296	3.96202	0
7	9	709	2.8	2	4	1	1.09376	0.0465739	1	1	1.26131	-0.118196	0.0846434	13.9207	0.177355	0.827413	67.0161	2.79012	1.04444	28.4115	-4.22667	1.6099	0
7	15	715	2.8	2	4	2	2.11774	0.184305	1	1	1.54263	0.0553669	0.0554128	15.1288	0.833035	0.540007	62.8259	2.77161	1.16852	34.789	-4.18123	1.78046	0
8	3	803	1.73333	2	4	1	0.854393	0.0113465	1	1	1.05302	-0.0286872	0.0642546	12.58	0.535061	0.635215	71.8878	5.46924	1.85007	20.6182	-6.51567	2.6629	0
8	11	811	1.73333	2	4	1	0.962631	0.0081512	1	1	1.12628	-0.100985	0.0589641	11.5964	-0.622064	0.507028	65.7878	0.0309677	2.31855	28.9	-1.49259	2.90434	0
8	2	802	1.73333	2	4	9	13.3836	1.81962	1	1	1.32758	-0.0174776	0.0538628	13.1085	-0.0400133	0.417729	64.1247	-0.962959	1.31068	32.7621	1.37593	1.90604	0
8	6	806	1.73333	2	4	14	13.7383	1.15628	1	2	1.38088	0.0594882	0.0403471	14.2758	0.425835	0.381772	65.3432	-0.330864	1.72561	30.9504	0.481234	2.62368	0
8	10	810	1.73333	2	4	13	14.947	0.115766	1	2	1.42711	0.0248144	0.0319896	13.4932	-0.018137	0.772364	64.6778	-0.222221	1.33398	31.9578	0.309999	1.97188	0
8	4	804	1.73333	2	4	2	1.62359	1.5478	1	1	1.43319	-0.00937724	0.0474739	15.1271	0.908101	0.678992	62.9159	2.43314	2.39663	34.6222	-3.67817	3.59537	0
8	14	814	1.73333	2	4	16	15.5696	0.116663	1	2	1.31769	-0.0138458	0.0624036	14.0907	0.470628	0.352102	66.2924	0.771408	1.81436	29.5062	-1.1985	2.76383	0
9	3	903	1.86667	2	4	9	6.65033	0.161713	1	1	1.1612	-0.131077	0.0594936	12.6394	-0.271118	0.728438	67.6975	0.556793	2.2038	27.4858	-0.771235	3.35231	0
9	4	904	1.86667	2	4	40	42.0266	0.405528	2	4	1.38196	-0.143968	0.0867836	13.7437	0.190859	0.612123	67.0025	8.07284	2.17497	28.4277	-11.8056	3.30715	0
9	1	901	1.86667	2	4	24	23.8642	0.419441	1	3	1.29879	-0.102459	0.108485	14.0924	-0.740036	0.721586	65.1617	-0.261734	1.50653	31.2239	0.392962	2.28253	0
9	2	902	1.86667	2	4	45	42.6626	0.670077	2	5	1.05769	-0.19892	0.122865	10.9586	-1.59863	0.966171	70.8444	1.8642	3.26271	23.133	-2.54136	4.61477	0
9	5	905	1.86667	2	4	23	27.0085	0.728297	1	3	1.2746	-0.024913	0.0772036	13.0032	-1.1081	0.709568	66.4691	2.05186	1.33946	28.9428	-3.28432	1.96066	0
9	6	906	1.86667	2	4	42	39.9295	0.83518	2	5	1.24427	-0.0082587	0.0827122	12.9409	-0.145197	0.493821	66.8605	0.141975	1.20734	28.7122	-0.217161	1.85484	0
9	11	911	1.86667	2	4	33	44.3361	0.886364	2	4	1.04043	-0.161092	0.125297	10.8811	0.0725641	0.943679	61.3914	-1.88889	2.20347	26.4351	-6.86173	10.5817	0
9	9	909	1.86667	2	4	19	19.4003	0.56345	1	2	1.25544	-0.0929322	0.0985233	13.6047	-1.34571	0.615612	66.1556	0.230865	1.41474	29.7253	-0.344692	2.15323	0
9	13	913	1.86667	2	4	17	19.4217	0.987213	1	2	1.25883	0.0192502	0.112002	13.4657	-0.530021	0.934917	65.9284	-2.78519	1.63755	30.0194	4.16704	2.55378	0
9	15	915	1.86667	2	4	31	31.1515	0.954607	2	4	1.33589	-0.223565	0.0891552	15.1223	-1.42655	0.629623	65.5481	3.38025	2.21157	30.6402	-5.15161	3.36852	0
10	15	1015	1.03333	2	4	37	38.1749	1.33954	2	4	1.51301	-0.0675849	0.130079	16.292	1.01462	0.916662	61.951	2.44855	1.8119	35.8078	-4.0262	2.70429	0
10	3	1003	1.03333	2	4	16	15.8441	0.558599	1	2	1.26517	0.0685383	0.0445038	13.8331	0.710295	0.530493	70.1889	-0.144447	2.0129	23.586	0.125061	3.08455	0
10	4	1004	1.03333	2	4	16	14.8055	0.413543	1	2	1.53095	0.00705731	0.092776	14.91	-0.386021	0.681388	60.3161	0.755558	1.56704	38.5643	-1.1158	2.3429	0
10	1	1001	1.03333	2	4	17	17.877	0.769008	1	2	1.51375	0.0555662	0.0519996	15.5913	0.181592	0.518711	63.7037	2.49259	1.1613	33.4512	-3.77963	1.76971	0
10	2	1002	1.03333	2	4	12	11.747	0.315175	1	2	1.36278	-0.125551	0.0488491	13.5059	-0.533317	0.481756	62.0889	2.23333	1.00685	35.7836	-3.33852	1.45001	0
10	5	1005	1.03333	2	4	15	15.0722	0.12539	1	2	1.54171	0.10749	0.0669651	14.4065	-0.597932	0.81359	61.8864	-0.118519	1.71149	36.1326	0.0932083	2.51665	0
10	6	1006	1.03333	2	4	11	11.0713	0.198548	1	2	1.36912	-0.0533574	0.0477077	13.7632	0.0304699	0.286648	63	0.767899	1.12049	34.4816	-1.14012	1.64802	0
10	11	1011	1.03333	2	4	31	31.3955	1.45251	2	4	1.26553	0.0792397	0.0726929	12.2906	-0.538751	0.413633	67.7259	1.31111	2.13329	27.674	-0.691235	3.18566	0
10	9	1009	1.03333	2	4	38	37.6098	3.92335	2	4	1.53837	0.0397656	0.0681929	16.4071	0.69928	0.797152	63.1531	1.38889	1.88621	34.2902	-2.11642	2.8742	0
10	10	1010	1.03333	2	4	24	22.4975	0.344663	1	3	1.44876	-0.0612477	0.0577321	13.2517	-0.401049	0.531801	61.2346	2.81358	1.9201	36.9594	-4.05062	2.74634	0
10	13	1013	1.03333	2	4	23	22.5822	0.897152	1	3	1.43584	-0.0483841	0.0636868	14.7954	-0.69195	0.622796	62.8	1.04815	1.86091	34.8139	-1.61136	2.80529	0
10	14	1014	1.03333	2	4	9	8.36776	0.63154	1	1	1.42199	-0.092062	0.0762225	12.9532	-1.84301	0.521151	66.3	5.40494	1.19059	29.6628	-8.0379	1.69919	0
10	16	1016	1.03333	2	4	22	22.2546	0.703806	1	3	1.57988	0.0775036	0.0566639	16.1021	1.03005	0.798939	62.1889	0.718517	1.47301	35.7594	-1.09062	2.24447	0
1	3	103	3.8	3	5	32	26.3093	0.576093	2	4	1.21087	0.0480357	0.106203	14.0332	2.23217	0.532649	69.9099	-0.301231	2.8437	23.9911	0.222221	4.33577	1
1	4	104	3.8	3	5	35	35.0661	1.00074	2	4	1.36409	0.0484902	0.06765	13.3203	0.839777	0.645872	63.1136	-0.276543	1.48759	33.9978	0.17321	2.24794	1
1	1	101	3.8	3	5	27	28.6346	0.721097	1	3	1.53605	0.359464	0.0532603	15.2596	2.29834	0.567643	62.5247	-6.36666	1.21259	35.2469	9.69321	1.84553	1
1	2	102	3.8	3	5	37	37.3185	0.503085	2	4	1.37939	0.170685	0.0436904	13.5736	2.04104	0.694489	66.0185	-2.05062	1.86508	29.9307	2.8558	2.80187	1
1	5	105	3.8	3	5	8	9.21992	0.672648	1	1	1.31726	0.0402372	0.061541	13.5079	1.32245	0.585213	68.4951	2.28889	2.01401	26.1996	-3.47803	3.10703	1
1	6	106	3.8	3	5	29	26.2963	0.784564	1	3	1.32643	0.0263584	0.080684	13.0821	1.24432	0.618218	64.3889	-1.29259	1.63959	32.3836	1.88395	2.38073	1
1	7	107	3.8	3	5	45	50.2745	2.75967	2	5	1.64208	0.334064	0.0965488	15.7278	2.38602	0.815942	64.4926	0.337036	2.0066	32.2496	-0.485924	3.05752	1
1	8	108	3.8	3	5	50	60.0101	0.0564324	2	5	1.21435	-0.125332	0.105824	15.4518	2.64376	1.01348	70.8519	6.84568	2.99233	22.5472	-10.4281	4.53739	1
1	11	111	3.8	3	5	42	38.109	1.56124	2	5	1.18641	0.0201058	0.0582823	12.3754	0.81867	0.568226	67.6778	-3.9037	1.16157	27.7236	5.89148	1.83025	1
1	9	109	3.8	3	5	31	37.0824	3.45607	2	4	1.39536	0.177024	0.0489307	14.5834	1.69071	0.474705	63.1778	-3.81235	1.90834	34.2342	5.79074	2.87247	1
1	13	113	3.8	3	5	11	12.2271	1.53487	1	2	1.34178	0.155457	0.0516676	12.8256	1.01546	0.409654	67.0901	-2.46543	2.12777	28.403	3.58938	3.23406	1
1	15	115	3.8	3	5	35	40.4564	2.06989	2	4	1.47097	0.187624	0.0794121	14.1648	0.827824	0.737783	65.4173	1.02469	2.0633	30.8495	-0.391975	3.12436	1
1	16	116	3.8	3	5	60	60.3622	0.0461083	2	6	1.82931	0.396815	0.112427	18.5609	5.98495	1.31963	67.6901	4.59012	2.81099	27.3773	-6.81889	4.2841	1
1	3	103	5.13333	3	5	32	29.8609	0.604072	2	4	1.33467	0.171832	0.0515829	13.889	2.08796	0.547998	74.2691	4.05802	4.19802	17.3627	-6.40617	6.41203	1
1	4	104	5.13333	3	5	35	33.923	0.923796	2	4	1.318	0.00239706	0.085872	13.4636	0.983144	0.644818	65.6988	2.30864	1.99828	30.1311	-3.69345	2.89614	1
1	1	101	5.13333	3	5	27	25.1632	0.732274	1	3	1.38009	0.203509	0.0546614	14.5557	1.59445	0.532972	66.0148	-2.87654	1.28151	29.9294	4.37568	1.9525	1
1	2	102	5.13333	3	5	37	39.5656	0.347493	2	4	1.39982	0.191118	0.0506282	13.3361	1.80357	0.580312	65.7531	-2.31605	1.47378	30.37	3.29506	2.20357	1
1	6	106	5.13333	3	5	29	32.2665	0.405135	1	3	1.28532	-0.014751	0.0733001	13.2073	1.36959	0.583861	66.8568	1.17531	2.00518	28.7143	-1.78531	3.04545	1
1	7	107	5.13333	3	5	45	44.1871	2.27624	2	5	1.53863	0.230621	0.0909002	15.9188	2.57706	0.958975	65.9877	1.8321	3.19943	29.9706	-2.76494	4.87504	1
1	11	111	5.13333	3	5	42	42.4222	0.813026	2	5	1.13389	-0.0324075	0.0706247	12.3821	0.82542	0.715451	73.4691	1.88766	2.42892	19.0657	-2.76642	3.79529	1
1	9	109	5.13333	3	5	31	28.7316	2.22697	2	4	1.28607	0.0677381	0.0511985	13.4672	0.574451	0.419097	63.9469	-3.04321	1.56494	33.0388	4.59531	2.30733	1
1	13	113	5.13333	3	5	11	10.5226	0.809901	1	2	1.24893	0.0626025	0.0901043	12.9367	1.12648	0.413744	68.5259	-1.02963	2.31818	26.2595	1.44593	3.48998	1
1	15	115	5.13333	3	5	35	34.4823	2.08121	2	4	1.5548	0.271453	0.103231	15.4355	2.09847	0.919683	65.1062	0.713577	1.81193	31.3127	0.0712357	2.75743	1
1	16	116	5.13333	3	5	60	60.6468	0.193807	2	6	1.69276	0.26027	0.134392	18.0042	5.42825	1.54151	63.2938	0.193825	2.57756	34.076	-0.120121	3.92851	1
1	5	105	5.13333	3	5	8	7.37982	2.4726	1	1	1.28073	0.00371492	0.0737108	13.0163	0.830835	0.453749	68.8768	2.67065	1.83574	25.6818	-3.99582	2.86156	1
1	3	103	7.6	4	5	32	37.1005	0.536809	2	4	1.2759	0.11306	0.0662842	13.0049	1.20381	0.883748	63.0617	-7.14938	2.71425	34.029	10.2601	3.73084	1
1	4	104	7.6	4	5	35	29.6218	0.856713	2	4	1.44507	0.12947	0.0936617	14.1841	1.70365	0.753343	63.1864	-0.203705	2.28434	34.1873	0.362717	3.42643	1
1	1	101	7.6	4	5	27	26.7436	0.665992	1	3	1.43588	0.259302	0.0569258	14.9191	1.9579	0.502284	64.0926	-4.79877	1.15832	32.8568	7.30309	1.76264	1
1	2	102	7.6	4	5	37	32.3687	0.535919	2	4	1.33875	0.130047	0.0696703	14.1732	2.64063	0.64282	67.237	-0.8321	1.65902	28.0841	1.00914	2.53088	1
1	5	105	7.6	4	5	8	5.82253	0.271842	1	1	1.29769	0.0206692	0.085416	13.6589	1.47347	1.10307	67.2296	1.02345	1.47728	28.1627	-1.51494	2.26004	1
1	6	106	7.6	4	5	29	20.6742	0.30266	1	3	1.30718	0.00711405	0.0508447	13.4938	1.6561	0.567623	66.4198	0.738274	1.63703	29.362	-1.13765	2.47361	1
1	7	107	7.6	4	5	45	42.4264	1.94997	2	5	1.65086	0.342845	0.13058	15.9233	2.58156	0.859764	62.7753	-1.38025	1.72493	34.866	2.13049	2.62857	1
1	8	108	7.6	4	5	50	60.163	0.0637673	2	5	1.4774	0.137716	0.118495	14.7569	1.94881	1.09364	65.5444	1.53828	2.55954	30.5698	-2.40556	3.87406	1
1	11	111	7.6	4	5	42	45.9768	0.347613	2	5	1.27453	0.10823	0.0465159	11.9287	0.371976	0.581327	66.6975	-4.88395	2.50325	29.1942	7.3621	3.52527	1
1	9	109	7.6	4	5	31	34.6914	2.96196	2	4	1.52175	0.303415	0.083142	14.8917	1.99902	0.685898	62.0963	-4.89383	2.12282	35.8564	7.41296	3.16312	1
1	13	113	7.6	4	5	11	9.90508	0.606699	1	2	1.28455	0.0982287	0.0619094	13.2822	1.47206	0.514851	67.1852	-2.37037	1.01046	28.2426	3.42901	1.56545	1
1	15	115	7.6	4	5	35	30.4022	1.47775	2	4	1.61153	0.328181	0.0849011	15.25	1.91302	1.14147	66.3395	1.94691	2.19674	29.4083	-1.83321	3.31529	1
1	16	116	7.6	4	5	60	60.2236	0.205381	2	6	1.36963	-0.0628663	0.243766	14.6224	2.04648	1.23142	65.5296	2.42963	3.31811	28.3163	-5.87988	8.78167	1
2	3	203	5.33333	3	5	16	16.5728	0.768669	1	2	1.03983	-0.0471237	0.0258529	11.1045	-0.193858	0.435378	68.6432	-0.402466	2.22901	24.0916	-1.63136	2.03638	0
2	4	204	5.33333	3	5	48	45.0656	2.12294	2	5	1.50451	0.096058	0.0895333	14.9951	1.15514	0.620138	63.9284	1.79383	1.9056	33.1094	-2.69197	2.90387	0
2	2	202	5.33333	3	5	29	28.0349	0.444264	1	3	1.31576	0.0522121	0.031582	13.2085	0.7624	0.414962	69.0198	0.728394	1.44026	25.4526	-1.27815	2.27646	0
2	6	206	5.33333	3	5	22	21.8478	0.421437	1	3	1.32263	-0.00398397	0.0610899	14.0104	0.74341	0.523393	64.8395	1.14444	0.99996	31.728	-1.71333	1.52183	0
2	8	208	5.33333	3	5	46	46.6048	1.39421	2	5	1.56167	0.222689	0.106564	14.7298	1.12136	0.630421	59.5506	-3.80494	1.33913	39.71	5.82198	1.9784	0
2	11	211	5.33333	3	5	23	23.4793	0.46358	1	3	1.10835	0.0637624	0.0384449	11.0663	-0.252197	0.739223	62.7728	-4.92345	3.79065	29.1737	3.76506	3.19158	0
2	12	212	5.33333	3	5	36	36.7851	0.536564	2	4	1.4846	0.185769	0.103117	14.4498	1.32927	0.746569	63.7	1.3395	1.27671	33.4389	-1.94741	1.91532	0
2	9	209	5.33333	3	5	47	44.8552	1.5035	2	5	1.29836	-0.0303695	0.0660381	14.3551	0.976966	0.507999	67.4741	2.32963	1.43821	27.7064	-3.54111	2.19141	0
2	10	210	5.33333	3	5	30	31.508	0.417319	1	3	1.3579	0.0910703	0.0331441	13.6982	1.33265	0.428897	67.3642	-0.0987701	1.41238	27.8919	-0.102962	2.16487	0
2	13	213	5.33333	3	5	53	55.8845	1.12674	2	6	1.43018	0.0143244	0.0573806	15.3582	2.0505	0.394276	64.3123	0.118523	1.10231	32.5243	-0.167286	1.67993	0
2	14	214	5.33333	3	5	22	21.8394	0.596337	1	3	1.36824	0.0647174	0.0475853	13.7556	1.12744	0.572958	63.9506	-0.865429	1.24591	33.0762	1.26407	1.87681	0
2	16	216	5.33333	3	5	43	41.7588	2.00327	2	5	1.68675	0.214225	0.146547	15.6644	0.976947	0.922689	57.9778	-4.82222	1.46646	41.9654	7.11884	2.60288	0
2	3	203	7	4	5	16	14.5528	0.534572	1	2	1.09877	0.0118213	0.0345005	11.5951	0.296695	0.62643	69.7358	0.690125	1.51198	24.7489	-0.974075	2.52795	0
2	4	204	7	4	5	48	44.2782	2.06756	2	5	1.47275	0.0642961	0.0688421	14.5331	0.693142	0.545148	62.6111	0.476543	2.4526	35.0679	-0.733456	3.68829	0
2	2	202	7	4	5	29	27.8424	0.393358	1	3	1.3623	0.0987537	0.059533	13.5369	1.09081	0.49419	67.3284	-0.962959	1.30998	27.9646	1.23383	2.00966	0
2	6	206	7	4	5	22	17.453	0.465319	1	3	1.35025	0.0236341	0.0539703	14.2044	0.937397	0.386502	65.2864	1.59136	1.18118	31.0396	-2.40173	1.79862	0
2	8	208	7	4	5	46	45.6387	1.32144	2	5	1.32738	-0.0116004	0.0550139	14.01	0.401569	0.601184	60.6975	-2.65802	2.18466	37.7888	3.90074	3.08492	0
2	11	211	7	4	5	23	21.6872	0.719067	1	3	1.16336	0.118773	0.0587083	12.0231	0.704623	0.704259	67.337	-0.359261	2.09747	27.936	2.52741	3.17019	0
2	12	212	7	4	5	36	36.9328	0.422543	2	4	1.45839	0.159563	0.108957	14.2661	1.14548	0.581158	64.7852	2.42469	1.53916	31.7111	-3.67518	2.27047	0
2	9	209	7	4	5	47	48.4841	1.73141	2	5	1.28189	-0.0468377	0.0685125	15.0613	1.68321	0.649688	69.0506	3.90617	2.22335	25.3039	-5.94358	3.38783	0
2	10	210	7	4	5	30	29.2194	0.361354	1	3	1.38366	0.116822	0.0489706	13.8496	1.48401	0.225342	66.742	-0.720993	1.3379	28.8231	0.828272	2.03948	0
2	13	213	7	4	5	53	51.085	1.38999	2	6	1.52463	0.108768	0.0791272	16.4205	3.11279	0.6366	63.9173	-0.276539	1.30036	33.1259	0.434322	1.98111	0
2	14	214	7	4	5	22	16.393	0.48947	1	3	1.35338	0.0498554	0.0602062	13.3647	0.736504	0.634828	62.7469	-2.06913	1.0112	34.8121	3	1.43479	0
2	16	216	7	4	5	43	42.7371	1.8049	2	5	1.5629	0.090381	0.123845	16.1408	1.45343	0.978094	60.284	-2.51605	2.06213	38.4063	3.5597	3.42429	0
2	16	216	9.23333	5	5	43	41.0156	1.61353	2	5	1.99807	0.52555	0.164226	16.3949	1.70744	1.04592	56.9531	-5.84694	2.09693	43.7184	8.87177	3.18547	0
2	3	203	9.23333	5	5	16	16.1941	0.534441	1	2	1.17351	0.0865588	0.0572387	11.8979	0.599573	0.496532	68.8247	-0.220985	1.59715	26.1062	0.383209	2.40281	0
2	4	204	9.23333	5	5	48	53.264	2.28387	2	5	1.64387	0.235412	0.109976	15.3316	1.49165	0.825348	61.363	-0.771603	3.51527	37.0019	1.20049	5.3414	0
2	2	202	9.23333	5	5	29	25.3762	0.401352	1	3	1.28214	0.0185848	0.0538544	12.7827	0.336658	0.458757	67.2235	-1.0679	1.64334	28.2843	1.55358	2.46806	0
2	6	206	9.23333	5	5	22	21.8543	0.536387	1	3	1.1009	-0.22571	0.103327	12.2596	-1.00737	0.602708	68.5432	4.84815	3.37116	25.5721	-7.86926	5.52539	0
2	8	208	9.23333	5	5	46	45.414	1.59458	2	5	1.72568	0.386697	0.118836	14.8447	1.23631	0.743685	56.9728	-6.38272	1.79214	43.5265	9.63852	2.55349	0
2	11	211	9.23333	5	5	23	23.2266	0.363945	1	3	1.14014	0.0955558	0.0624322	12.1306	0.812115	1.04279	64.9877	-2.70864	3.26391	28.5607	3.1521	4.19315	0
2	12	212	9.23333	5	5	36	34.3091	0.490527	2	4	1.64273	0.343904	0.116983	14.45	1.32939	0.554702	63.6395	1.27901	2.68317	33.5191	-1.86716	4.0272	0
2	9	209	9.23333	5	5	47	46.0154	1.67178	2	5	1.4508	0.122068	0.148821	15.3654	1.98729	1.84723	64.5346	-0.609879	2.43363	32.2465	0.999014	3.59719	0
2	10	210	9.23333	5	5	30	30.9976	0.52553	1	3	1.34359	0.076753	0.0611271	13.3684	1.00282	0.543158	66.4901	-0.972839	1.86572	29.2435	1.24864	2.83612	0
2	13	213	9.23333	5	5	53	52.8642	1.39864	2	6	1.37324	-0.0426152	0.0504655	16.8207	3.51299	0.624794	65.9531	1.75926	1.32421	30.0237	-2.6679	2.01795	0
2	14	214	9.23333	5	5	22	20.6069	0.775982	1	3	1.28902	-0.0145113	0.073538	13.2821	0.653964	0.715043	65.8296	1.01358	1.42885	30.2795	-1.53259	2.14685	0
3	3	303	1.73333	2	5	2	2.16353	0.0688359	1	1	1.24827	-0.0475805	0.064645	12.1065	-0.517522	0.610432	63.5432	-2.17901	2.64225	33.4606	3.0342	3.76094	0
3	4	304	1.73333	2	5	2	2.44809	0.133569	1	1	1.3185	-0.0919517	0.0399406	13.1	0.903419	0.316853	66.637	1.94691	1.21947	29.0212	-2.99346	1.87499	0
3	1	301	1.73333	2	5	2	1.47948	0.0848234	1	1	1.26469	-0.0190073	0.0426662	12.9984	0.254353	0.415408	66.7741	1.11852	1.23984	28.8336	-1.73444	1.90599	0
3	5	305	1.73333	2	5	37	36.9221	0.435577	2	4	1.26481	-0.104925	0.0354581	13.2957	0.16328	0.470595	67.1086	2.74321	1.1032	28.297	-4.13938	1.70656	0
3	6	306	1.73333	2	5	21	23.7691	3.82955	1	3	1.29912	-0.0379683	0.0477289	13.1096	1.02238	0.737554	65.6309	0.337036	1.66558	30.5543	-0.611851	2.534	0
3	8	308	1.73333	2	5	59	58.5461	0.889089	2	6	1.47218	-0.027542	0.0629084	15.0632	1.33135	1.03537	66.8469	9.52099	1.31882	28.6628	-13.5498	2.00891	0
3	11	311	1.73333	2	5	12	21.8406	6.12375	1	2	1.21438	-0.0117005	0.0860936	11.0428	-1.50196	0.827066	59.2531	-6.70124	2.97754	36.8001	6.65753	3.56762	0
3	9	309	1.73333	2	5	28	25.0676	3.08548	1	3	1.26177	-0.130283	0.0486146	13.4699	0.216717	0.580465	68.8321	6.40123	1.31023	25.6616	-9.54877	2.0202	0
3	13	313	1.73333	2	5	34	34.015	0.248632	2	4	1.28792	-0.139258	0.0452454	12.7139	-0.190827	0.541759	65.9185	3.71111	1.1632	30.1698	-5.35309	1.7627	0
3	14	314	1.73333	2	5	60	59.4234	0.0296814	2	6	1.28393	-0.0515879	0.0393133	12.8517	0.444214	0.40626	67.3543	3.98519	1.52012	27.9817	-5.87074	2.32772	0
3	15	315	1.73333	2	5	35	34.5098	0.595712	2	4	1.43641	-0.0028156	0.0620297	14.8875	0.561635	0.313144	68.0568	2.57901	1.27632	26.8178	-3.92926	1.94461	0
3	16	316	1.73333	2	5	57	55.712	2.51752	2	6	1.37815	-0.131776	0.0939481	14.2278	0.26262	0.998463	61.8691	4.2	1.43402	36.18	-6.04605	2.07662	0
3	3	303	4.46667	3	5	2	2.15951	0.0662747	1	1	1.33695	0.0410935	0.0685769	13.6321	1.00815	0.921773	67.5383	1.81605	5.18239	27.4798	-2.94667	7.68431	0
3	4	304	4.46667	3	5	2	2.09418	0.0814846	1	1	1.38744	-0.0230043	0.0680314	12.5985	0.401909	0.445816	63.1741	-1.51605	1.46303	34.1404	2.12568	2.03505	0
3	1	301	4.46667	3	5	2	1.7694	0.125215	1	1	1.36621	0.082512	0.046163	13.3748	0.630748	0.713686	64.1778	-1.47778	1.3618	32.6967	2.12864	2.01315	0
3	5	305	4.46667	3	5	37	37.2514	0.415318	2	4	1.35973	-0.0100043	0.0588778	13.5585	0.426111	0.560482	64.0568	-0.30864	1.57939	32.887	0.450615	2.32759	0
3	6	306	4.46667	3	5	21	22.1337	3.74501	1	3	1.35041	0.0133244	0.0581824	13.6175	1.5302	0.717984	64.1247	-1.16914	1.34615	32.8225	1.6563	2.01046	0
3	8	308	4.46667	3	5	59	61.7723	0.97361	2	6	1.58876	0.0890346	0.0711601	14.186	0.45412	0.995928	61.1099	3.78395	2.37458	37.2165	-4.99605	3.40539	0
3	11	311	4.46667	3	5	12	5.66434	0.502869	1	2	1.17691	-0.0491716	0.0792553	13.8808	1.33605	0.631377	68.342	2.38766	2.39201	26.3807	-3.76185	3.64121	0
3	9	309	4.46667	3	5	28	34.1235	0.608946	1	3	1.31557	-0.0764781	0.0407691	14.1249	0.871728	0.486231	66.9617	4.53086	1.41515	28.4869	-6.72346	2.15621	0
3	13	313	4.46667	3	5	34	34.0076	0.252286	2	4	1.29661	-0.130575	0.0651873	13.6519	0.747188	0.530011	66.1951	3.98765	2.12408	29.651	-5.87185	3.21808	0
3	14	314	4.46667	3	5	60	59.7481	0.0191838	2	6	1.28509	-0.0504299	0.073794	13.162	0.754509	0.615288	65.5148	2.14568	2.20239	30.7214	-3.13111	3.24466	0
3	15	315	4.46667	3	5	35	36.4984	0.0903353	2	4	1.55392	0.114697	0.0683354	15.4595	1.13369	0.598333	66.5173	1.03951	1.67815	29.1641	-1.58296	2.55751	0
3	16	316	4.46667	3	5	57	60.9399	1.10487	2	6	1.8161	0.306175	0.0759829	15.7934	1.82823	0.727789	59.5099	1.84074	1.94824	39.8349	-2.39111	2.95081	0
3	3	303	6.3	4	5	2	2.20575	0.0670715	1	1	1.19237	-0.103487	0.118944	12.5313	-0.0926876	0.791651	65.2926	-0.429626	3.34144	28.8841	-1.54235	6.06542	0
3	4	304	6.3	4	5	2	2.27234	0.108781	1	1	1.29855	-0.111897	0.0702877	13.2756	1.07902	0.387667	67.3605	2.67037	1.22543	27.916	-4.09864	1.87986	0
3	1	301	6.3	4	5	2	1.95117	0.144996	1	1	1.27106	-0.0126308	0.0530113	13.3327	0.588594	0.613306	65.9877	0.3321	1.31448	29.9993	-0.568766	1.98461	0
3	5	305	6.3	4	5	37	37.1261	0.334464	2	4	1.32365	-0.0460764	0.0660046	13.9677	0.835269	0.461525	67.1531	2.78766	1.59233	28.1973	-4.23914	2.42889	0
3	6	306	6.3	4	5	21	21.3254	4.27323	1	3	1.30638	-0.0307014	0.0369344	13.2399	1.15261	0.546981	65.5037	0.209877	0.80241	30.7643	-0.401852	1.17063	0
3	8	308	6.3	4	5	59	61.8372	0.862034	2	6	1.3117	-0.188026	0.0689274	14.5288	0.796899	0.747496	70.9012	13.5753	1.75153	22.4623	-19.7502	2.65434	0
3	11	311	6.3	4	5	12	16.3524	4.47627	1	2	1.25527	0.0291898	0.0936426	12.2117	-0.333028	0.664631	65.4926	-0.461731	4.65257	29.8602	-0.282345	5.53985	0
3	9	309	6.3	4	5	28	33.1201	0.534043	1	3	1.29846	-0.0935948	0.0815456	13.7162	0.462965	0.713615	67.4099	4.97902	1.00107	27.8236	-7.38679	1.542	0
3	13	313	6.3	4	5	34	33.7881	0.234947	2	4	1.32928	-0.0979054	0.0726786	13.9388	1.03408	0.612116	66.7815	4.57408	1.34649	28.7688	-6.75407	2.05523	0
3	14	314	6.3	4	5	60	60.9928	0.361183	2	6	1.21366	-0.121867	0.100564	12.7375	0.330037	0.901879	67.8753	4.50618	2.42686	27.3806	-6.47185	3.49188	0
3	15	315	6.3	4	5	35	35.135	0.433694	2	4	1.54392	0.1047	0.0748561	15.4802	1.15438	0.858778	66.7617	1.28394	1.93853	28.792	-1.95506	2.95364	0
3	16	316	6.3	4	5	57	58.4168	2.07558	2	6	1.51928	0.00935626	0.0790648	15.1609	1.19572	1.2546	60.3938	2.72469	1.71219	38.4207	-3.80531	2.57129	0
4	3	403	4.16667	3	5	57	56.4713	1.42691	2	6	1.11503	0.063476	0.150893	11.6654	-0.13709	0.933206	67.8568	-2.76667	2.29668	24.9614	2.13704	4.87542	0
4	1	401	4.16667	3	5	12	12.0081	0.395758	1	2	1.39687	-0.0216269	0.0653805	14.6505	0.788074	0.780373	63.3049	0.132099	1.51961	34.0714	-0.169258	2.29226	0
4	2	402	4.16667	3	5	25	30.2313	1.14854	1	3	1.29209	0.0569171	0.0704716	12.8893	1.18247	0.642488	66.5099	0.440742	1.556	29.3644	-0.895308	2.17578	0
4	5	405	4.16667	3	5	5	5.5156	0.0892371	1	1	1.38547	0.0569118	0.0583467	13.6725	0.360864	0.471997	64.7198	-0.603699	1.42262	31.8868	0.884691	2.12749	0
4	6	406	4.16667	3	5	6	6.18509	0.114329	1	1	1.28848	0.0481311	0.0447094	12.5181	0.525817	0.559959	67.984	-0.120987	1.31904	27.2316	-0.102594	2.05258	0
4	11	411	4.16667	3	5	33	30.5681	0.147164	2	4	1.13432	0.0229113	0.123405	11.4958	0.208011	0.903575	69.5383	4.14692	2.87757	24.6578	-3.93691	4.58491	0
4	9	409	4.16667	3	5	11	11.6942	0.285467	1	2	1.48261	0.0815593	0.0754429	14.6945	0.591497	0.391425	61.0852	-1.5284	1.09512	37.4374	2.36432	1.66105	0
4	10	410	4.16667	3	5	14	14.1661	0.277369	1	2	1.34938	0.0341944	0.0579263	12.8379	0.59419	0.513166	66.3975	1.64568	1.29576	29.4832	-2.48111	1.97594	0
4	13	413	4.16667	3	5	5	5.95241	0.0427446	1	1	1.3224	0.0297461	0.0460318	13.0625	-0.344783	0.476631	66.5802	-0.8321	1.21011	29.1979	1.34185	1.76443	0
4	14	414	4.16667	3	5	5	4.40058	0.0565362	1	1	1.25413	-0.00831628	0.0892239	12.1718	-0.123043	0.745667	66.779	0.948151	1.53368	28.8988	-1.40457	2.5076	0
4	15	415	4.16667	3	5	15	13.9376	0.350883	1	2	1.53936	-0.0089196	0.0536658	15.6914	0.643219	0.842835	62.6	3.1679	1.91181	35.1269	-4.79543	2.90083	0
4	16	416	4.16667	3	5	31	29.1554	0.962746	2	4	1.48435	-0.0315889	0.0767499	15.1421	1.29264	0.703575	59.9272	-0.376541	1.83126	39.1627	0.815556	2.69859	0
4	12	412	4.16667	3	5	19	19.7034	1.23175	1	2	1.37771	-0.0637906	0.0837945	13.7291	0.867544	0.656705	64.2195	4.8084	3.02363	32.6028	-6.66559	4.44228	0
4	3	403	5.63333	3	5	57	56.1883	1.29559	2	6	1.11225	0.0606977	0.0591324	12.2981	0.495643	0.881718	63.5284	-7.09506	2.47781	29.3732	6.54889	3.52781	0
4	1	401	5.63333	3	5	12	13.584	0.460843	1	2	1.35553	-0.0629667	0.0714221	13.6435	-0.219001	0.595225	62.6802	-0.492592	1.83074	34.9044	0.663826	2.59472	0
4	2	402	5.63333	3	5	25	29.1397	1.08011	1	3	1.2639	0.028725	0.0672202	12.8666	1.15971	0.452567	66.763	0.693825	2.30334	28.9235	-1.3363	3.39485	0
4	5	405	5.63333	3	5	5	3.26316	0.06577	1	1	1.42272	0.0941564	0.0519507	13.8575	0.545877	0.604554	63.0432	-2.28025	1.29054	34.4136	3.41148	1.93238	0
4	6	406	5.63333	3	5	6	5.79358	0.0744264	1	1	1.27699	0.036633	0.111025	12.5562	0.563889	0.767834	65.9704	-2.13457	2.09466	30.1046	2.77037	3.09894	0
4	11	411	5.63333	3	5	33	32.5912	0.2027	2	4	1.13199	0.0205829	0.034694	11.7609	0.47317	0.652387	66.3506	0.959259	2.25561	29.0544	0.459753	2.54849	0
4	12	412	5.63333	3	5	19	18.4489	0.354443	1	2	1.41558	-0.0259233	0.0706518	13.9366	1.07499	0.415373	63.4815	4.07037	3.7019	33.72	-5.5484	5.57101	0
4	9	409	5.63333	3	5	11	10.9975	0.246325	1	2	1.38045	-0.0205933	0.0612664	15.0358	0.932781	0.637472	63.8938	1.28025	1.74674	33.1615	-1.91161	2.66171	0
4	10	410	5.63333	3	5	14	13.4479	0.244162	1	2	1.41961	0.104424	0.0702126	12.9423	0.69857	0.510837	67.9161	3.1642	1.87946	27.2023	-4.76197	2.82999	0
4	13	413	5.63333	3	5	5	2.52746	0.0341463	1	1	1.29541	0.00275218	0.061786	13.419	0.0116482	0.521607	63.5568	-3.85556	1.43622	33.633	5.77691	2.13291	0
4	14	414	5.63333	3	5	5	4.19925	0.084448	1	1	1.2966	0.0341493	0.0551574	13.1197	0.824861	0.49252	66.4148	0.583954	1.64849	29.3932	-0.910124	2.45921	0
4	15	415	5.63333	3	5	15	14.2538	0.406765	1	2	1.50019	-0.0480893	0.065115	14.5705	-0.477686	0.757052	59.8605	0.428398	1.84666	39.2086	-0.713703	2.73407	0
4	16	416	5.63333	3	5	31	33.1936	1.48363	2	4	1.50184	-0.0141031	0.0580978	15.1094	1.25994	0.84657	62.5284	2.22469	3.06799	35.1828	-3.16432	4.56758	0
4	3	403	9	4	5	57	58.0826	0.406746	2	6	1.23108	0.17952	0.146595	12.6281	0.825648	0.859918	65.2728	-5.35062	1.66921	30.8309	8.00654	2.49728	0
4	1	401	9	4	5	12	11.6107	0.367528	1	2	1.41177	-0.00672758	0.117013	14.273	0.410529	1.1574	62.784	-0.388889	2.04582	34.8432	0.602592	3.01929	0
4	2	402	9	4	5	25	26.2772	1.05505	1	3	1.18802	-0.047155	0.05367	12.1799	0.473065	0.528291	66.2988	0.22963	1.83102	29.7958	-0.463951	2.52637	0
4	5	405	9	4	5	5	5.53371	0.0780619	1	1	1.2985	-0.0300647	0.0494196	13.008	-0.303621	0.589187	66.058	0.734573	1.24045	29.977	-1.02506	1.82655	0
4	6	406	9	4	5	6	5.60748	0.115722	1	1	1.30296	0.0626066	0.0659021	12.473	0.480744	0.509194	67.2062	-0.898766	1.72463	28.2441	0.909876	2.73475	0
4	11	411	9	4	5	33	32.0519	0.127366	2	4	1.08267	-0.0287429	0.0662237	11.4467	0.158929	0.568829	66.3815	0.990128	2.9799	27.1285	-1.46617	4.49136	0
4	12	412	9	4	5	19	18.6859	0.364235	1	2	1.41407	-0.0274321	0.0847143	14.4674	1.60581	0.638928	66.4827	7.07161	3.22051	29.2105	-10.0579	4.89622	0
4	9	409	9	4	5	11	11.1957	0.25562	1	2	1.40383	0.00278282	0.072309	14.6458	0.542763	0.625687	63.4704	0.856789	0.892391	33.8028	-1.27025	1.35666	0
4	10	410	9	4	5	14	13.4826	0.241089	1	2	1.3448	0.02961	0.0530863	13.155	0.911261	0.506297	66.2432	1.49136	1.5614	29.6365	-2.32778	2.3294	0
4	13	413	9	4	5	5	5.18656	0.0356847	1	1	1.35041	0.0577527	0.0616361	13.7903	0.382964	0.431599	67.2173	-0.195061	1.35414	28.1011	0.245062	2.06616	0
4	14	414	9	4	5	5	3.62195	0.0464891	1	1	1.37707	0.114621	0.0709064	13.1789	0.884101	0.330136	66.3716	0.540741	2.2534	29.4162	-0.887161	3.40144	0
4	15	415	9	4	5	15	13.8843	0.362877	1	2	1.52419	-0.0240878	0.0614643	15.6865	0.638348	0.600497	61.9716	2.53951	1.18714	36.0902	-3.8321	1.80852	0
4	16	416	9	4	5	31	34.8961	1.44645	2	4	1.54278	0.026843	0.0683142	15.0415	1.19203	0.482727	60.1235	-0.180244	1.66458	38.9031	0.555923	2.52935	0
4	3	403	10.9	5	5	57	57.9198	0.682942	2	6	1.04838	-0.00317681	0.0473397	11.6646	-0.137811	0.483283	68.0074	-2.61605	2.62001	24.5468	1.72247	2.83885	0
4	1	401	10.9	5	5	12	11.9174	0.436532	1	2	1.35555	-0.0629462	0.0715977	14.4055	0.543001	0.675653	64.5605	1.38765	1.86398	32.1538	-2.08679	2.80655	0
4	2	402	10.9	5	5	25	29.2657	1.08989	1	3	1.26548	0.030298	0.0524504	12.9876	1.28071	0.70344	64.2765	-1.79259	1.59744	32.5846	2.32482	2.32371	0
4	5	405	10.9	5	5	5	3.08355	0.0691537	1	1	1.35275	0.0241916	0.0820827	13.9104	0.598801	0.629281	65.8716	0.548149	1.35805	30.1577	-0.844444	2.06597	0
4	6	406	10.9	5	5	6	10.479	0.155278	1	1	1.25738	0.017032	0.0574447	12.4707	0.478407	0.624969	68.4877	0.382713	1.22855	26.0912	-1.24296	1.76674	0
4	11	411	10.9	5	5	33	37.027	0.642895	2	4	0.958717	-0.152694	0.105948	11.399	0.111271	0.874321	67.9198	2.5284	4.15528	18.6331	-9.96161	7.34857	0
4	12	412	10.9	5	5	19	18.3672	0.529745	1	2	1.42832	-0.0131825	0.0726248	13.567	0.705485	0.426853	61.8877	2.47654	4.03591	35.9342	-3.3342	5.83288	0
4	9	409	10.9	5	5	11	11.4753	0.274562	1	2	1.41714	0.0160931	0.0639876	14.7223	0.619327	0.657164	64.4346	1.82099	1.12396	32.3363	-2.73679	1.71032	0
4	10	410	10.9	5	5	14	16.0922	0.318013	1	2	1.45558	0.140397	0.100518	13.8243	1.5805	0.647018	63.0728	-1.67901	1.27053	34.3684	2.40407	1.89567	0
4	13	413	10.9	5	5	5	2.66607	0.0441918	1	1	1.35268	0.0600268	0.0764579	13.9333	0.526007	0.706975	65.8482	-1.56419	1.84093	30.2078	2.35173	2.78933	0
4	14	414	10.9	5	5	5	8.43185	0.262751	1	1	1.26184	-0.000612259	0.0772335	12.5554	0.26054	0.567795	67.5753	1.74445	1.83749	27.8251	-2.47827	2.7082	0
4	15	415	10.9	5	5	15	13.9903	0.401749	1	2	1.55738	0.0090971	0.0955936	15.8436	0.795358	0.510018	62.1506	2.71852	1.15544	35.8174	-4.10494	1.761	0
4	16	416	10.9	5	5	31	30.7549	1.06288	2	4	1.47057	-0.0453718	0.0627212	16.0917	2.24227	1.02035	63.4482	3.14445	2.11058	33.8362	-4.51099	3.20915	0
5	3	503	5.73333	3	5	22	22.2197	0.445819	1	3	1.10372	-0.0254648	0.0312122	11.7645	-0.3875	0.380584	70.1049	0.392593	1.25349	24.1512	-0.342098	1.9761	0
5	4	504	5.73333	3	5	23	22.1287	0.303854	1	3	1.19671	0.00364304	0.0664783	11.9311	0.154228	0.724576	67.7765	2.1321	1.32309	27.4273	-3.20506	1.92213	0
5	1	501	5.73333	3	5	17	18.8961	0.332513	1	2	1.27527	0.110932	0.0700298	13.6273	0.752198	0.679839	69.0457	-1.42346	1.55097	25.323	2.10494	2.36389	0
5	2	502	5.73333	3	5	13	8.85095	0.251828	1	2	1.23934	0.0543257	0.0884905	12.1274	-0.0456419	0.752476	68.7988	0.465431	1.66655	26.0223	-0.572594	2.24461	0
5	5	505	5.73333	3	5	2	2.1492	0.037477	1	1	1.26076	0.0375595	0.0677317	12.7022	-0.0708971	0.388147	68.3296	-0.197533	1.44659	26.4607	0.282593	2.19053	0
5	6	506	5.73333	3	5	3	3.50327	0.0438253	1	1	1.18537	0.0322921	0.0578687	12.6568	-0.895507	0.49499	69.2704	-3.55679	0.959615	25.0258	5.47679	1.45646	0
5	11	511	5.73333	3	5	39	39.1758	1.77956	2	4	1.07221	-0.0203513	0.0423183	11.5513	-0.184804	0.468207	71.3173	4.78519	1.53034	22.2006	-6.23765	2.31072	0
5	9	509	5.73333	3	5	25	26.0891	1.03211	1	3	1.13064	-0.134909	0.053934	12.157	-1.02718	0.638356	70.3556	1.89877	1.60226	23.611	-2.60049	2.43141	0
5	13	513	5.73333	3	5	2	2.73859	0.0602273	1	1	1.28152	0.0684056	0.0405975	12.6628	-0.64365	0.409535	66.0494	-2.14074	1.25061	29.9169	3.29716	1.91834	0
5	14	514	5.73333	3	5	3	3.89923	0.0273928	1	1	1.16414	-0.0260967	0.0508078	11.9542	-0.888729	0.357148	69.1543	0.703697	0.696787	25.4891	-0.750122	1.13327	0
5	15	515	5.73333	3	5	26	24.629	0.855778	1	3	1.45316	0.0460421	0.0929589	15.3535	-0.0141315	0.779099	66.4025	2.93334	2.25959	29.3384	-4.47086	3.44285	0
5	16	516	5.73333	3	5	33	32.4968	0.64946	2	4	1.37829	0.0636544	0.0526706	14.1266	0.307307	0.486857	64.7864	4.82963	1.31784	31.8016	-6.95852	2.0085	0
5	3	503	7.9	4	5	22	16.6569	0.574855	1	3	1.13223	0.0030427	0.0501195	12.6704	0.518451	0.635281	70.1864	0.474075	2.16106	23.7128	-0.780493	3.40916	0
5	4	504	7.9	4	5	23	23.3523	0.33121	1	3	1.26847	0.0754027	0.0893553	12.5795	0.80263	0.798119	67.3679	1.72346	1.78591	28.0379	-2.59444	2.75422	0
5	1	501	7.9	4	5	17	14.3724	0.337885	1	2	1.32624	0.161894	0.0614037	13.6929	0.817723	0.744032	66.9457	-3.52346	1.27299	28.5295	5.31148	1.93754	0
5	2	502	7.9	4	5	13	7.0368	0.210151	1	2	1.25793	0.0729117	0.0798158	13.7995	1.62648	0.787711	68.1877	-0.145683	0.997169	26.6577	0.0627155	1.5167	0
5	5	505	7.9	4	5	2	1.66086	0.0298082	1	1	1.26941	0.0462091	0.0727948	14.2037	1.43058	0.699604	67.2173	-1.30988	1.17694	28.1093	1.93111	1.78804	0
5	6	506	7.9	4	5	3	2.54347	0.0311498	1	1	1.21132	0.0582356	0.0362792	12.7886	-0.763775	0.414619	67.9704	-4.85679	1.52876	27.0278	7.47877	2.39228	0
5	11	511	7.9	4	5	39	30.5216	1.39427	2	4	1.14968	0.0571208	0.0430007	12.5222	0.786131	0.777282	69.6568	3.12469	3.47145	24.3393	-4.09901	4.86448	0
5	9	509	7.9	4	5	25	23.5643	0.734764	1	3	1.29954	0.0339961	0.0519234	13.9998	0.815652	0.62596	66.7148	-1.74198	1.44682	28.8641	2.65259	2.20548	0
5	14	514	7.9	4	5	3	3.10692	0.00719017	1	1	1.2584	0.0681626	0.0488846	13.1028	0.259808	0.426229	66.6333	-1.81729	1.44707	29.0147	2.77543	2.20061	0
5	15	515	7.9	4	5	26	26.2528	0.871686	1	3	1.56218	0.155066	0.0851651	16.3265	0.958923	0.589569	65.7778	2.30864	2.1802	30.2915	-3.51778	3.32255	0
5	16	516	7.9	4	5	33	34.9253	0.73335	2	4	1.32263	0.00799417	0.0924555	14.5909	0.771604	1.38628	64.316	4.35926	6.55695	32.2167	-6.54346	9.56114	0
5	13	513	7.9	4	5	2	2.21133	0.0458224	1	1	1.31872	0.105615	0.0488428	14.0359	0.729457	0.635338	65.0761	-3.11404	1.68251	31.3434	4.72362	2.53335	0
5	3	503	11.6	5	5	22	18.5155	0.654598	1	3	1.18482	0.0556278	0.041429	11.5747	-0.577331	0.551039	67.0272	-2.68519	1.49123	28.7673	4.27395	2.21148	0
5	4	504	11.6	5	5	23	22.1694	0.261073	1	3	1.17522	-0.0178442	0.0407099	12.4953	0.718475	0.708924	67.037	1.39259	2.08407	27.3974	-3.23494	2.62436	0
5	1	501	11.6	5	5	17	18.136	0.359573	1	2	1.20702	0.0426812	0.075694	13.7001	0.824969	0.724469	70.7877	0.31852	1.91039	22.6646	-0.553455	2.91233	0
5	2	502	11.6	5	5	13	13.537	0.25436	1	2	1.198	0.0129822	0.050863	12.2981	0.125058	0.657254	69.7272	1.39383	1.30058	24.5821	-2.01284	1.66438	0
5	5	505	11.6	5	5	2	1.63318	0.0280525	1	1	1.14376	-0.079447	0.0778582	12.5902	-0.182918	0.649231	69.1901	0.662964	1.77303	25.2421	-0.93605	2.66679	0
5	6	506	11.6	5	5	3	2.20073	0.0182458	1	1	1.21896	0.0658779	0.048739	12.8923	-0.660036	0.55683	68.3049	-4.52222	1.11679	26.5086	6.95963	1.71064	0
5	11	511	11.6	5	5	39	37.8915	2.10768	2	4	1.14192	0.0493605	0.0374212	11.0113	-0.724753	0.733693	71.6296	5.09753	1.50959	21.3559	-7.08235	2.63049	0
5	9	509	11.6	5	5	25	23.4781	0.884569	1	3	1.20878	-0.0567603	0.0472059	13.0872	-0.0969791	0.450733	70.0432	1.58642	1.28276	23.802	-2.40951	1.96392	0
5	13	513	11.6	5	5	2	1.77608	0.0339345	1	1	1.1864	-0.0267131	0.0537075	13.2732	-0.0332403	0.492194	69.3827	1.1926	1.40755	24.8177	-1.8021	2.14464	0
5	14	514	11.6	5	5	3	2.50925	0.011644	1	1	1.20648	0.0162492	0.074023	13.0058	0.162823	0.553295	68.5975	0.146912	2.69351	26.0342	-0.205061	4.13104	0
5	15	515	11.6	5	5	26	29.1606	0.923322	1	3	1.47982	0.0727028	0.140274	16.1469	0.779308	0.810356	63.9296	0.460495	2.4269	32.906	-0.90321	3.5983	0
5	16	516	11.6	5	5	33	33.1909	0.622946	2	4	1.44649	0.131853	0.0367064	14.7463	0.926996	0.45886	65.2	5.24321	1.36208	31.1717	-7.5884	2.07555	0
6	3	603	5.53333	3	5	9	8.93439	2.62277	1	1	1.21815	0.0736247	0.147798	12.4834	0.256483	0.665715	62.9926	-2.53087	2.60268	31.4964	2.82815	5.77594	0
6	1	601	5.53333	3	5	59	61.4114	0.483392	2	6	1.40138	-0.0232462	0.0740472	15.0373	0.0529528	0.645566	63.7704	1.63951	1.23262	33.3495	-2.49333	1.87723	0
6	2	602	5.53333	3	5	33	30.4822	2.19776	2	4	1.32416	-0.0475179	0.059907	14.0564	0.271086	0.735836	67.2605	4.9926	1.72073	28.0557	-7.50136	2.61716	0
6	5	605	5.53333	3	5	63	62.4829	0.171928	2	6	1.31156	-0.146675	0.0511281	14.8847	0.0519762	0.633051	64.158	1.11975	1.12981	32.7522	-1.71346	1.70538	0
6	11	611	5.53333	3	5	2	1.63438	0.0357349	1	1	1.3292	0.0642916	0.138942	12.8873	0.609172	0.603795	62.9778	-2.51111	2.61639	33.6865	3.33778	4.00673	0
6	12	612	5.53333	3	5	4	3.02207	0.0975221	1	1	1.59478	0.120118	0.14972	13.927	-0.139604	1.0811	60.979	0.567898	2.28034	37.2822	-0.948517	3.13409	0
6	9	609	5.53333	3	5	17	18.7054	0.225955	1	2	1.40314	0.0126026	0.0766727	15.4671	-0.207699	0.40422	62.5593	-1.34568	1.0685	35.1954	2.05049	1.62828	0
6	10	610	5.53333	3	5	4	3.32202	0.274892	1	1	1.25116	-0.164374	0.157908	14.5781	0.951708	0.50657	68.0494	6.20988	4.12293	26.6211	-9.58185	6.50919	0
6	13	613	5.53333	3	5	22	22.0341	0.299691	1	3	1.33905	-0.128501	0.0534643	15.024	0.742369	0.635477	66.1346	3.66296	1.42172	29.7472	-5.55531	2.16593	0
6	14	614	5.53333	3	5	22	22.2438	0.471031	1	3	1.464	0.0543159	0.0391008	13.0432	-0.402159	0.481962	67.8531	5.40617	1.49767	27.2559	-7.99716	2.27403	0
6	15	615	5.53333	3	5	42	50.558	3.12198	2	5	1.50648	-0.131112	0.0819417	15.716	-0.873805	0.681603	62.3481	3.43086	1.84365	35.517	-5.22815	2.80932	0
6	16	616	5.53333	3	5	48	49.8956	1.72965	2	5	1.51372	-0.00891304	0.103436	15.9242	1.12944	0.772748	60.0296	-0.300003	3.01046	39.0451	0.480244	4.58018	0
6	3	603	8.76667	4	5	9	16.5544	2.19738	1	1	1.21983	0.0753002	0.0569659	12.3176	0.0907326	0.46914	66.8407	1.31728	1.78891	28.9381	0.269875	2.75847	0
6	1	601	8.76667	4	5	59	61.5853	0.340355	2	6	1.46473	0.0401032	0.103561	15.9491	0.964746	0.599314	63.0963	0.965435	1.69266	34.377	-1.4658	2.5795	0
6	2	602	8.76667	4	5	33	28.7675	1.04068	2	4	1.27764	-0.0940392	0.0576938	13.7493	-0.0360031	0.658245	64.3741	2.10617	1.30918	32.4169	-3.14013	1.95215	0
6	5	605	8.76667	4	5	63	62.3094	0.167243	2	6	1.47291	0.0146763	0.0646064	15.0669	0.234227	0.774933	62.6148	-0.423458	1.91168	35.0881	0.622467	2.87944	0
6	11	611	8.76667	4	5	2	1.52771	0.0312338	1	1	1.17882	-0.0860862	0.13283	12.8368	0.55866	0.704506	65.3247	-0.1642	2.78611	29.7399	-0.608889	5.79627	0
6	12	612	8.76667	4	5	4	7.16707	0.916504	1	1	1.45046	-0.0242028	0.0679748	13.8197	-0.246953	0.656515	61.4383	1.02716	1.92449	36.6907	-1.54	2.6581	0
6	9	609	8.76667	4	5	17	18.7327	0.242471	1	2	1.45296	0.0624225	0.0651382	15.4836	-0.191189	0.647159	64.258	0.353088	1.57574	32.6069	-0.538025	2.40117	0
6	10	610	8.76667	4	5	4	3.16082	0.212889	1	1	1.22135	-0.194182	0.217918	14.1162	0.489828	0.647776	68.6852	6.84568	4.34661	24.9254	-11.2775	7.86744	0
6	13	613	8.76667	4	5	22	22.5478	0.381831	1	3	1.44269	-0.0248576	0.0573483	14.9868	0.705242	0.669943	63.2432	0.771603	1.31244	34.1525	-1.15	1.99886	0
6	14	614	8.76667	4	5	22	22.323	0.618855	1	3	1.4916	0.081921	0.0709005	13.5399	0.0945683	0.425455	64.1728	1.72593	2.75568	32.7067	-2.54642	4.12429	0
6	15	615	8.76667	4	5	42	43.7416	4.64318	2	5	1.57829	-0.0592937	0.0733972	16.0582	-0.531586	0.961522	64.0852	5.1679	1.90178	32.8694	-7.8758	2.8981	0
6	16	616	8.76667	4	5	48	50.258	1.51761	2	5	1.56891	0.0462754	0.108725	16.7196	1.92485	1.01921	60.4111	0.0814781	2.56944	38.4627	-0.1021	3.9038	0
6	3	603	10.6667	5	5	9	6.69844	0.979658	1	1	1.15671	0.0121814	0.0622699	11.7705	-0.456392	0.573589	69.0815	3.55802	2.44848	25.3005	-3.36778	3.26702	0
6	1	601	10.6667	5	5	59	61.0822	0.569678	2	6	1.40644	-0.0181814	0.0887225	14.9343	-0.0500631	0.721831	62.8383	0.707409	1.45762	34.7667	-1.07617	2.2154	0
6	2	602	10.6667	5	5	33	32.1455	2.83521	2	4	1.4178	0.0461227	0.0699147	14.5094	0.724096	0.444112	63.5123	1.24445	0.811847	33.7432	-1.81383	1.23645	0
6	5	605	10.6667	5	5	63	62.3462	0.152813	2	6	1.406	-0.0522381	0.0490208	15.3245	0.491761	0.605528	63.3864	0.348148	1.29564	33.9337	-0.531975	1.97233	0
6	11	611	10.6667	5	5	2	1.8328	0.0475458	1	1	1.32116	0.0562561	0.169691	12.1021	-0.176028	0.764649	67.8519	2.36296	3.54571	26.4672	-3.88161	4.97742	0
6	12	612	10.6667	5	5	4	4.14154	0.275686	1	1	1.47263	-0.00203848	0.0784513	14.4713	0.40468	0.648627	62.9593	2.54815	2.11138	34.5384	-3.69234	3.15809	0
6	9	609	10.6667	5	5	17	18.6189	0.271625	1	2	1.4294	0.038864	0.068448	15.2511	-0.42367	0.545842	62.1	-1.80494	1.52398	35.8938	2.74889	2.32147	0
6	10	610	10.6667	5	5	4	6.32815	1.9938	1	1	1.47558	0.0600426	0.138497	13.5333	-0.0930805	0.497122	67.6235	5.78395	3.2161	27.5026	-8.70037	4.84713	0
6	13	613	10.6667	5	5	22	22.4817	0.362309	1	3	1.45445	-0.0131004	0.10389	14.8217	0.540098	0.640538	63.4333	0.961727	0.87221	33.8577	-1.44481	1.3203	0
6	14	614	10.6667	5	5	22	21.9507	0.655089	1	3	1.41174	0.00205421	0.0781956	13.277	-0.168389	0.349533	66.6914	4.24445	1.73286	28.9527	-6.30037	2.59553	0
6	15	615	10.6667	5	5	42	43.7037	4.2574	2	5	1.59453	-0.0430622	0.106083	16.6235	0.0337124	0.96308	63.4432	4.52592	1.73471	33.8486	-6.89655	2.64366	0
6	16	616	10.6667	5	5	48	50.0379	1.59346	2	5	1.49121	-0.0314287	0.0525986	15.6417	0.84699	0.649525	62.2605	1.93086	1.37147	35.6504	-2.91444	2.09005	0
7	16	716	6.33333	4	5	59	58.7851	0.149838	2	6	1.21135	-0.321195	0.180098	12.4066	-1.99553	0.959968	70.0414	12.5685	4.50631	22.5259	-20.2149	7.12332	0
7	8	708	6.33333	4	5	59	58.8286	0.166112	2	6	1.37445	-0.0255586	0.0946978	14.429	0.331161	1.08541	68.7694	7.86692	1.98276	25.6943	-11.9716	3.03159	0
7	13	713	6.33333	4	5	32	33.8881	1.36593	2	4	1.375	-0.0472181	0.06961	13.7172	-0.300131	0.462635	62.9347	-1.46901	1.36893	34.5873	2.20636	2.04485	0
7	3	703	6.33333	4	5	4	5.8309	0.273509	1	1	1.16152	-0.0742642	0.0441891	12.1517	-0.295042	0.997777	67.7494	4.31605	3.58121	26.7995	-6.05185	4.57695	0
7	4	704	6.33333	4	5	43	43.1901	0.106542	2	5	1.41677	0.0541699	0.0740467	13.2564	0.372576	0.970239	65.8568	2.17407	2.47234	30.1946	-3.25679	3.73437	0
7	1	701	6.33333	4	5	1	0.662299	0.0222745	1	1	1.36282	-0.0618289	0.0580061	14.5016	-0.277958	0.80457	64.5185	-1.54321	1.58974	32.2046	2.34593	2.41293	0
7	5	705	6.33333	4	5	7	13.8304	1.55991	1	1	1.36909	-0.00872707	0.0693945	13.5161	-0.0335903	0.539903	64.4765	0.875313	1.47099	32.2809	-1.29494	2.20657	0
7	6	706	6.33333	4	5	43	42.8543	0.0933753	2	5	1.28893	0.0783868	0.0699818	13.5506	0.817854	0.481537	65.5025	-2.48766	1.83691	30.7242	3.66531	2.74938	0
7	11	711	6.33333	4	5	5	6.74639	0.470988	1	1	1.03656	-0.0829561	0.0901765	12.3425	0.657925	0.66495	69.6407	3.8679	1.79512	22.2407	-7.09469	4.93022	0
7	9	709	6.33333	4	5	1	0.983782	0.0392655	1	1	1.28238	-0.0971268	0.0758571	14.2814	0.538049	0.495574	68.6741	4.44815	1.51549	25.8786	-6.75951	2.30939	0
7	15	715	6.33333	4	5	2	2.05291	0.165534	1	1	1.49852	0.0112621	0.0856483	14.7847	0.488958	0.561715	61.2383	1.18395	1.61381	37.1937	-1.77654	2.4304	0
7	1	701	7.66667	4	5	1	0.583686	0.0163785	1	1	1.43401	0.00936556	0.0297472	14.6192	-0.160398	0.515575	64.5184	-1.54336	1.18369	32.2102	2.35156	1.80306	0
7	8	708	7.66667	4	5	59	59.0368	0.110853	2	6	1.28112	-0.11889	0.0393484	13.8926	-0.205273	0.566343	63.7837	2.8812	1.73293	33.2531	-4.41286	2.54059	0
7	16	716	7.66667	4	5	59	58.7059	0.191373	2	6	1.35706	-0.175491	0.116726	14.3528	-0.0493555	0.954931	67.6143	10.1414	3.55949	27.458	-15.2828	5.46974	0
7	3	703	7.66667	4	5	4	3.99132	0.125803	1	1	1.15908	-0.0766959	0.120635	13.3206	0.873917	0.837204	69.5654	6.1321	3.91763	23.979	-8.87234	5.86097	0
7	4	704	7.66667	4	5	43	43.2096	0.111405	2	5	1.38244	0.0198439	0.0776377	13.2665	0.382709	0.346456	65.4395	1.75679	1.43132	30.832	-2.61938	2.16516	0
7	5	705	7.66667	4	5	7	7.13965	1.81729	1	1	1.36845	-0.00936472	0.0575078	13.5935	0.0438833	0.8841	64.3086	0.707405	1.56375	32.5005	-1.07531	2.32051	0
7	6	706	7.66667	4	5	43	42.8527	0.0949916	2	5	1.21264	0.00208902	0.0516901	12.9634	0.230632	0.535693	67.3086	-0.68148	0.831595	28.0563	0.997408	1.30238	0
7	11	711	7.66667	4	5	5	5.63589	0.405486	1	1	1.17394	0.0544249	0.0757451	12.5527	0.868133	0.595251	67.2938	1.52099	1.9329	27.6532	-1.68222	3.60684	0
7	9	709	7.66667	4	5	1	1.00588	0.0424371	1	1	1.28808	-0.0914224	0.0768779	13.9386	0.19526	0.878694	65.2086	0.982712	1.23584	31.1749	-1.46321	1.86698	0
7	13	713	7.66667	4	5	32	32.175	0.829877	2	4	1.38293	-0.0392904	0.079765	14.471	0.453587	0.617077	65.337	0.933334	1.88643	30.9625	-1.41852	2.87378	0
7	15	715	7.66667	4	5	2	2.42746	0.237146	1	1	1.61846	0.131203	0.0543006	15.4955	1.19979	0.83847	58.9605	-1.09383	1.89002	40.6546	1.68432	2.83435	0
8	3	803	4.76667	3	5	1	0.871968	0.0111172	1	1	1.08487	0.00316036	0.0460719	11.6535	-0.391382	0.504275	64.5041	-1.91444	1.58797	28.3959	1.26209	3.24179	0
8	11	811	4.76667	3	5	1	0.944891	0.00930419	1	1	1.13328	-0.0939846	0.0490819	11.5431	-0.675432	0.431492	67.1225	1.36566	1.82623	28.3571	-2.03545	1.85767	0
8	4	804	4.76667	3	5	2	1.46646	0.0832328	1	1	1.35534	-0.087218	0.0526606	14.4517	0.232659	0.814355	63.6358	3.15309	2.28141	33.5104	-4.79	3.40717	0
8	2	802	4.76667	3	5	9	6.94221	2.78654	1	1	1.26135	-0.0837028	0.0877677	13.8609	0.712451	0.564775	66.6469	1.55926	1.87037	28.9848	-2.40136	2.84117	0
8	6	806	4.76667	3	5	14	14.0705	1.08836	1	2	1.32914	0.00775099	0.029494	14.3777	0.527707	0.303108	66.9704	1.2963	1.23293	28.4739	-1.99519	1.8786	0
8	10	810	4.76667	3	5	13	14.9525	0.111084	1	2	1.37417	-0.0281192	0.0615411	13.3727	-0.138668	0.362572	67.158	2.25803	1.03475	28.2562	-3.39161	1.59038	0
8	14	814	4.76667	3	5	16	15.5126	0.113648	1	2	1.27801	-0.0535212	0.0376553	13.6852	0.0652027	0.423965	66.6556	1.13457	1.44257	28.9643	-1.74037	2.20017	0
8	3	803	7.83333	4	5	1	0.865653	0.0168857	1	1	1.22631	0.144603	0.119493	13.2796	1.23466	0.770151	73.4543	7.0358	2.62283	18.7325	-8.40136	4.18592	0
8	4	804	7.83333	4	5	2	1.51885	0.0937376	1	1	1.35899	-0.0835763	0.0659116	13.6586	-0.560424	0.833239	63.2827	2.8	2.19646	34.0047	-4.29568	3.17432	0
8	2	802	7.83333	4	5	9	7.90216	3.26029	1	1	1.35915	0.0140936	0.0265573	13.5756	0.427121	0.420564	63.8556	-1.2321	0.623298	33.2111	1.82494	0.925665	0
8	6	806	7.83333	4	5	14	15.1849	0.7338	1	2	1.36517	0.0437778	0.0578996	14.2069	0.356859	0.398453	63.5593	-2.11481	1.47435	33.6626	3.19346	2.23367	0
8	11	811	7.83333	4	5	1	0.877869	0.0144153	1	1	1.1099	-0.117365	0.0608631	12.548	0.329558	0.887532	73.216	7.45926	3.66805	18.9702	-11.4223	5.50269	0
8	10	810	7.83333	4	5	13	15.4141	0.122659	1	2	1.3552	-0.0470892	0.058426	13.7594	0.248067	0.552764	64.9482	0.0481491	1.7636	31.5842	-0.0635815	2.63562	0
8	14	814	7.83333	4	5	16	15.5861	0.127905	1	2	1.36083	0.0292988	0.0304743	14.2116	0.591555	0.269403	63.3519	-2.16914	0.995755	33.9843	3.27963	1.51308	0
8	3	803	11.3333	5	5	1	0.827941	0.0140333	1	1	1.15653	0.0748216	0.07184	13.3999	1.35499	0.868029	72.2778	5.85926	4.05136	20.2488	-6.88506	6.05052	0
8	4	804	11.3333	5	5	2	1.57493	0.0902605	1	1	1.45563	0.0130627	0.0888616	15.3797	1.16066	1.00459	61.5593	1.07655	1.24627	36.711	-1.58938	1.88986	0
8	2	802	11.3333	5	5	9	9.14103	3.2348	1	1	1.3519	0.0068481	0.0536692	13.6745	0.526038	0.492768	65.0901	0.00247192	0.730515	31.3568	-0.0293827	1.10397	0
8	6	806	11.3333	5	5	14	15.8158	0.496013	1	2	1.36963	0.0482432	0.0700326	14.2857	0.435687	0.490703	64.863	-0.811111	1.64389	31.6862	1.21704	2.50239	0
8	11	811	11.3333	5	5	1	0.947785	0.0103016	1	1	1.16386	-0.0634012	0.108045	11.8225	-0.39596	0.61877	71.0679	5.31111	4.04042	22.0523	-8.34025	5.44416	0
8	10	810	11.3333	5	5	13	15.35	0.105673	1	2	1.39717	-0.00512254	0.0379682	13.6635	0.152204	0.259815	66.1259	1.22593	1.88247	29.762	-1.8858	2.86098	0
8	14	814	11.3333	5	5	16	15.5703	0.118356	1	2	1.29436	-0.0371746	0.0371904	14.1099	0.489848	0.343646	64.7432	-0.777779	1.12104	31.8674	1.16272	1.70754	0
9	3	903	3.86667	3	5	9	10.3971	0.29505	1	1	1.14803	-0.144246	0.0953846	11.8852	-1.02532	0.541934	65.0173	-2.12345	0.964727	30.5262	2.26914	2.42306	0
9	4	904	3.86667	3	5	40	36.8711	0.843781	2	4	1.26733	-0.258598	0.136439	13.4416	-0.111249	0.706021	68.3074	9.37778	2.92775	26.4495	-13.7837	4.44901	0
9	1	901	3.86667	3	5	24	23.5021	0.431011	1	3	1.39742	-0.00382984	0.0523912	13.4014	-1.43098	0.518652	64.1593	-1.2642	1.21519	32.7479	1.91691	1.82755	0
9	2	902	3.86667	3	5	45	44.3528	0.754285	2	5	0.983045	-0.273561	0.13717	10.318	-2.2393	1.26384	71.0309	2.05062	3.26522	20.9283	-4.74605	7.38355	0
9	5	905	3.86667	3	5	23	22.7081	0.366051	1	3	1.34571	0.0462003	0.0650338	13.5602	-0.551024	0.770831	63.0346	-1.38271	1.52227	34.4168	2.18963	2.25281	0
9	6	906	3.86667	3	5	42	41.1423	1.27595	2	5	1.27859	0.0260657	0.0697648	13.4523	0.366176	0.742086	65.2815	-1.43704	1.2444	31.077	2.14765	1.85503	0
9	11	911	3.86667	3	5	33	23.4153	0.939175	2	4	1.1591	-0.0424224	0.0580396	12.9951	2.18655	0.503197	66.7877	3.50741	2.24641	28.6604	-4.63642	3.29561	0
9	9	909	3.86667	3	5	19	19.1334	0.570207	1	2	1.38406	0.0356798	0.128819	13.4648	-1.48556	0.790527	65.1395	-0.785187	1.6558	31.2815	1.21148	2.50214	0
9	13	913	3.86667	3	5	17	16.0555	0.844585	1	2	1.27104	0.0314628	0.0542651	13.8318	-0.163877	0.49263	68.5889	-0.124695	1.09875	26.0072	0.154816	1.67429	0
9	15	915	3.86667	3	5	31	31.88	1.17964	2	4	1.53952	-0.0199283	0.0806664	15.2442	-1.30465	0.643447	65.6642	3.4963	1.27997	30.4642	-5.32765	1.95023	0
10	15	1015	3.6	3	5	37	34.6679	1.24266	2	4	1.48042	-0.100177	0.128423	15.8225	0.545104	0.77358	65.1551	5.65264	2.14195	30.7673	-9.0666	4.60702	0
10	3	1003	3.6	3	5	16	15.3793	0.677906	1	2	1.20831	0.0116756	0.0654555	12.89	-0.232776	0.519255	68.1803	-2.15308	1.97803	26.7988	3.33778	3.07625	0
10	4	1004	3.6	3	5	16	15.055	0.54118	1	2	1.54855	0.024657	0.10427	14.6174	-0.678701	0.774613	60.6123	1.05185	2.33374	38.0951	-1.58506	3.49514	0
10	1	1001	3.6	3	5	17	15.7996	0.73224	1	2	1.44633	-0.0118533	0.0669892	15.2403	-0.169467	0.769246	62.0642	0.853085	2.2126	35.946	-1.28481	3.36637	0
10	2	1002	3.6	3	5	12	12.0082	0.336263	1	2	1.35304	-0.135284	0.0517508	13.6528	-0.386455	0.439936	64.379	4.52346	1.17662	32.4032	-6.71889	1.75325	0
10	5	1005	3.6	3	5	15	13.4216	0.178856	1	2	1.50444	0.0702199	0.0493105	14.6419	-0.362523	0.526081	61.2605	-0.744446	1.22746	37.1593	1.11988	1.84864	0
10	6	1006	3.6	3	5	11	10.4201	0.215315	1	2	1.43397	0.0114945	0.0647107	13.2825	-0.450176	0.457526	60.5741	-1.65803	1.40524	37.8499	2.22815	1.9003	0
10	11	1011	3.6	3	5	31	32.8666	1.72155	2	4	1.16411	-0.0221798	0.0510876	11.964	-0.865415	0.53644	66.2049	-0.209877	2.09284	29.5622	1.19704	2.65767	0
10	9	1009	3.6	3	5	38	41.5483	4.33773	2	4	1.40706	-0.0915477	0.0460077	14.7802	-0.92757	0.665904	63.6444	1.88025	1.82668	33.5242	-2.88247	2.75505	0
10	10	1010	3.6	3	5	24	25.9473	0.763069	1	3	1.45538	-0.0546266	0.068729	13.3671	-0.285608	0.556363	65.0037	6.58272	0.632346	31.5095	-9.50049	0.950596	0
10	13	1013	3.6	3	5	23	16.8254	0.490644	1	3	1.48799	0.00376344	0.05714	14.6439	-0.843422	0.536789	62.4457	0.693825	1.35333	35.3511	-1.0742	2.03601	0
10	14	1014	3.6	3	5	9	6.97609	0.684673	1	1	1.38166	-0.132392	0.0763079	13.3817	-1.41449	0.672925	63.1086	2.21358	0.86908	34.2956	-3.40519	1.24233	0
10	16	1016	3.6	3	5	22	21.5892	0.571675	1	3	1.59318	0.0908053	0.0360586	15.7895	0.717425	0.603451	63.4395	1.96914	1.31621	33.8541	-2.99593	2.00575	0
10	15	1015	6.26667	4	5	37	39.6651	1.28696	2	4	1.61581	0.0352122	0.118613	15.6773	0.399908	0.875401	60.3633	0.860798	2.29153	38.2127	-1.6213	3.45763	0
10	3	1003	6.26667	4	5	16	14.7635	0.623935	1	2	1.07891	-0.117724	0.115619	11.6306	-1.4922	1.05882	65.3457	-4.98766	3.34683	24.6123	1.15136	6.64967	0
10	4	1004	6.26667	4	5	16	14.69	0.514626	1	2	1.52411	0.000223398	0.0798523	15.028	-0.268051	0.692149	59.8198	0.259262	1.28767	39.3396	-0.340492	1.95532	0
10	1	1001	6.26667	4	5	17	20.726	0.826701	1	2	1.58495	0.126765	0.129642	17.0735	1.66375	1.09241	61.3704	0.15926	1.89977	37.0069	-0.223949	2.89477	0
10	2	1002	6.26667	4	5	12	12.7315	0.273576	1	2	1.53626	0.0479293	0.050713	14.7058	0.66652	0.588089	63.7358	3.88025	1.17328	33.3952	-5.72691	1.77463	0
10	5	1005	6.26667	4	5	15	15.518	0.215715	1	2	1.49078	0.0565631	0.0670414	15.2884	0.283983	1.01535	64.4778	2.47284	2.03322	32.2665	-3.77284	3.09045	0
10	6	1006	6.26667	4	5	11	10.1074	0.195113	1	2	1.43581	0.0133321	0.0669088	14.312	0.579278	0.659036	60.6407	-1.59136	1.37284	38.0017	2.38	1.9598	0
10	11	1011	6.26667	4	5	31	27.049	1.43625	2	4	1.13402	-0.0522745	0.108353	11.2191	-1.61034	0.93411	65.0259	-1.38889	2.80374	27.2095	-1.15568	4.46575	0
10	9	1009	6.26667	4	5	38	40.2588	4.02163	2	4	1.55373	0.0551207	0.0937182	15.8284	0.120628	0.849125	63.8136	2.04939	2.84964	33.2838	-3.12284	4.34189	0
10	10	1010	6.26667	4	5	24	24.802	0.753306	1	3	1.45454	-0.0554718	0.0731642	14.4767	0.823966	0.511837	62.2148	3.79383	0.958007	35.7158	-5.2942	1.46001	0
10	13	1013	6.26667	4	5	23	26.4405	0.506509	1	3	1.46877	-0.0154579	0.0711003	15.0446	-0.442723	0.729553	65.0605	3.30864	1.9157	31.3837	-5.0416	2.91724	0
10	14	1014	6.26667	4	5	9	6.3501	0.54934	1	1	1.41177	-0.102285	0.0567832	14.4765	-0.319736	0.755519	65.4086	4.51358	1.52104	30.851	-6.84975	2.31352	0
10	16	1016	6.26667	4	5	22	22.0103	0.567426	1	3	1.62382	0.121441	0.065824	16.5768	1.50477	0.715455	64.5716	3.10124	1.80771	32.1293	-4.72074	2.75453	0
10	15	1015	9.43333	5	5	37	40.9552	1.53227	2	4	1.56228	-0.0183164	0.131267	15.7715	0.494106	1.35148	64.249	4.74651	2.2526	32.5714	-7.26252	3.51746	0
10	3	1003	9.43333	5	5	16	15.8454	0.741522	1	2	1.22954	0.0329047	0.0450255	13.3356	0.212833	0.526631	67.1889	-3.14445	1.68938	28.2044	4.74346	2.60257	0
10	4	1004	9.43333	5	5	16	15.9538	0.478579	1	2	1.43689	-0.0869992	0.0724079	14.6911	-0.604944	0.64801	61.2049	1.64445	1.67376	37.2168	-2.46333	2.50658	0
10	1	1001	9.43333	5	5	17	17.69	0.996527	1	2	1.56071	0.102528	0.0723074	16.1287	0.71898	0.517347	61.0938	-0.117287	1.2982	37.4285	0.197655	1.97808	0
10	2	1002	9.43333	5	5	12	12.8678	0.271019	1	2	1.43523	-0.0530967	0.079129	14.0637	0.0244608	0.538074	64.0988	4.24321	1.45521	32.8516	-6.27049	2.1858	0
10	5	1005	9.43333	5	5	15	15.9188	0.182302	1	2	1.46122	0.0270033	0.0385029	15.3297	0.325274	0.302452	62.4173	0.412346	0.749965	35.4117	-0.627655	1.14291	0
10	6	1006	9.43333	5	5	11	12.2797	0.201939	1	2	1.43226	0.00978208	0.0442743	14.2689	0.536132	0.41664	61.6148	-0.617287	0.983503	36.5995	0.977779	1.45638	0
10	11	1011	9.43333	5	5	31	32.4009	1.76201	2	4	1.16188	-0.0244138	0.0369551	11.9903	-0.839132	0.654272	65.9222	-0.492592	1.53607	29.9468	1.5816	2.08578	0
10	9	1009	9.43333	5	5	38	39.0373	4.43147	2	4	1.50471	0.00610006	0.0409139	16.3065	0.59864	0.269997	64.2728	2.50864	0.865883	32.5844	-3.82222	1.31921	0
10	10	1010	9.43333	5	5	24	22.9268	0.649354	1	3	1.40441	-0.105599	0.116284	13.607	-0.0457563	0.888688	63.2556	4.83457	2.17008	34.148	-6.86197	3.25399	0
10	13	1013	9.43333	5	5	23	25.1778	0.566878	1	3	1.4643	-0.0199237	0.0565829	15.4042	-0.0831909	0.436261	62.3444	0.59259	1.30748	35.5225	-0.90284	1.9924	0
10	14	1014	9.43333	5	5	9	9.96005	0.529504	1	1	1.38813	-0.125922	0.0678455	13.9273	-0.868888	0.428531	62.8469	1.95185	1.25908	34.73	-2.97074	1.89036	0
10	16	1016	9.43333	5	5	22	21.8616	0.523746	1	3	1.55217	0.0497977	0.0371685	15.1718	0.099741	0.545517	64.2852	2.81482	1.278	32.5656	-4.28444	1.94742	0
4	3	403	13.7333	6	6	57	56.6182	1.27659	2	6	1.19011	0.138552	0.0383285	11.9621	0.159604	0.525127	68.5642	-2.05926	1.59243	26.5226	3.69827	2.52052	0
4	1	401	13.7333	6	6	12	11.9559	0.385406	1	2	1.44156	0.023067	0.0776208	15.6328	1.77028	0.543767	65.6901	2.51728	1.71469	30.4242	-3.81642	2.61281	0
4	2	402	13.7333	6	6	25	25.0173	0.887715	1	3	1.26493	0.0297506	0.0437076	12.8164	1.10951	0.53109	65.316	-0.75309	0.959226	31.097	0.837284	1.38592	0
4	5	405	13.7333	6	6	5	5.8444	0.0936182	1	1	1.33505	0.00648904	0.0368254	14.5001	1.18847	0.497428	67.0284	1.70494	0.901975	28.3849	-2.61716	1.37448	0
4	6	406	13.7333	6	6	6	5.76428	0.141211	1	1	1.26643	0.0260824	0.0321998	12.344	0.351673	0.3634	66.9642	-1.14075	1.27488	28.5058	1.1716	2.05208	0
4	11	411	13.7333	6	6	33	29.8711	0.117706	2	4	1.31885	0.20744	0.0532648	11.4538	0.166063	0.540371	64.1963	-1.19506	2.53172	32.5959	4.00123	3.42165	0
4	12	412	13.7333	6	6	19	18.3178	0.545753	1	2	1.38423	-0.0572758	0.0472206	13.5585	0.69697	0.387119	62.5099	3.09876	1.50571	35.193	-4.07543	2.18972	0
4	9	409	13.7333	6	6	11	11.1374	0.246258	1	2	1.41087	0.00982165	0.0693769	15.4753	1.37232	0.387541	65.9778	3.3642	1.42294	29.9868	-5.0863	2.16882	0
4	10	410	13.7333	6	6	14	14.8071	0.3014	1	2	1.35587	0.0406812	0.0375785	12.7051	0.461342	0.237238	63.8827	-0.869137	0.957835	33.1604	1.19605	1.35967	0
4	13	413	13.7333	6	6	5	6.51091	0.0850598	1	1	1.34179	0.0491335	0.0426268	14.3298	0.922495	0.383966	67.9222	0.50988	1.04271	27.023	-0.833086	1.58838	0
4	14	414	13.7333	6	6	5	4.93931	0.085176	1	1	1.30716	0.0447117	0.0488821	12.5365	0.241632	0.384901	66.4444	0.613579	1.26837	29.4558	-0.847532	1.88927	0
4	15	415	13.7333	6	6	15	13.8702	0.34162	1	2	1.69881	0.150534	0.186257	15.9101	0.861944	1.35236	61.4235	1.99136	4.10759	36.9246	-2.99778	6.25755	0
4	16	416	13.7333	6	6	31	29.2166	0.948816	2	4	1.3185	-0.197436	0.153697	16.8042	2.95477	1.45794	68.1185	7.81482	7.50995	25.2428	-13.1043	9.45974	0
4	3	403	16.9333	7	6	57	59.7026	0.239502	2	6	1.10342	0.0518596	0.0972909	13.9689	2.16644	0.628228	71.3235	0.699997	1.49877	21.5358	-1.28852	2.39403	0
4	1	401	16.9333	7	6	12	11.0339	0.425073	1	2	1.38807	-0.0304278	0.0603404	14.2275	0.365032	0.562159	63.7198	0.546913	1.27813	33.4251	-0.815556	1.93954	0
4	2	402	16.9333	7	6	25	30.8803	1.31348	1	3	1.26021	0.0250374	0.0805987	11.8682	0.161318	0.871325	66.1543	0.0851822	2.12815	30.17	-0.0897522	2.65897	0
4	5	405	16.9333	7	6	5	2.64851	0.0496484	1	1	1.3237	-0.00485694	0.0712425	13.3991	0.0874443	0.563558	64.1827	-1.14074	1.76492	32.7119	1.70975	2.61509	0
4	6	406	16.9333	7	6	6	4.07816	0.0364516	1	1	1.25816	0.0178105	0.107061	12.343	0.350731	0.685586	63.9568	-4.14815	1.50773	32.4322	5.09802	3.34325	0
4	11	411	16.9333	7	6	33	29.0835	0.20783	2	4	1.21169	0.100278	0.115849	12.2738	0.986005	0.761784	64.7148	-0.676544	5.43181	31.0144	2.41975	7.53615	0
4	12	412	16.9333	7	6	19	19.0916	0.689113	1	2	1.37292	-0.0685803	0.0820789	13.0182	0.156608	0.608659	63.0778	3.66666	2.96045	34.2596	-5.00877	4.15169	0
4	9	409	16.9333	7	6	11	10.8072	0.257842	1	2	1.38082	-0.0202243	0.0794462	13.7692	-0.333821	0.549931	62.9568	0.343208	1.5574	34.5715	-0.501606	2.33872	0
4	10	410	16.9333	7	6	14	15.1059	0.305981	1	2	1.38332	0.0681304	0.0598087	12.6237	0.379933	0.67106	65.9963	1.24445	1.45786	30.1446	-1.81975	2.05081	0
4	13	413	16.9333	7	6	5	2.22255	0.02925	1	1	1.31968	0.0270212	0.0862581	13.9385	0.531226	0.57749	66.5642	-0.848145	1.51314	29.0996	1.24358	2.30341	0
4	14	414	16.9333	7	6	5	6.76955	0.230543	1	1	1.28705	0.0246004	0.0541253	13.1982	0.903394	0.410438	68.358	2.52716	1.3628	26.4412	-3.8621	2.09583	0
4	15	415	16.9333	7	6	15	15.9588	0.47888	1	2	1.53101	-0.0172746	0.0586484	15.5617	0.513519	0.394811	62.2049	2.77284	1.65604	35.7358	-4.18654	2.52353	0
4	16	416	16.9333	7	6	31	31.4231	1.08985	2	4	1.56673	0.0507877	0.0712338	14.9315	1.08205	0.510113	58.1025	-2.20123	1.88149	41.9773	3.63012	2.86454	0
4	3	403	21.1333	9	6	57	57.3696	0.696923	2	6	1.05489	0.00333011	0.10014	11.0888	-0.713631	0.747587	68.2099	-2.41358	2.41912	24.0502	1.22593	5.93818	0
4	1	401	21.1333	9	6	12	11.7924	0.395143	1	2	1.40436	-0.0141332	0.0811817	14.3285	0.466036	0.570309	63.7457	0.572842	1.78158	33.3832	-0.857407	2.71025	0
4	2	402	21.1333	9	6	25	24.7592	1.29844	1	3	1.19556	-0.0396173	0.0713265	11.9082	0.201367	0.427167	67.3642	1.29506	1.26336	28.3765	-1.88321	1.73844	0
4	5	405	21.1333	9	6	5	4.29562	0.0583991	1	1	1.30257	-0.0259961	0.0536805	13.8957	0.584088	0.566203	62.3099	-3.01358	1.55142	35.4958	4.4937	2.28248	0
4	6	406	21.1333	9	6	6	4.54528	0.0815352	1	1	1.22288	-0.0174719	0.103391	11.9678	-0.0245085	0.843621	66.2444	-1.8605	1.30948	29.4426	2.10839	2.32701	0
4	11	411	21.1333	9	6	33	31.3919	0.214677	2	4	1.15271	0.0413003	0.0896816	11.6185	0.330719	0.78296	66.8667	1.47531	2.09619	28.0012	-0.593456	3.98985	0
4	12	412	21.1333	9	6	19	19.9545	0.350313	1	2	1.45646	0.0149546	0.0786007	14.3981	1.53655	0.680907	62.9605	3.54938	3.53651	34.5354	-4.73296	5.34558	0
4	9	409	21.1333	9	6	11	11.6395	0.286226	1	2	1.4261	0.0250485	0.074662	14.8644	0.761441	0.391239	63.7074	1.09383	1.50414	33.4459	-1.62716	2.29184	0
4	10	410	21.1333	9	6	14	13.8694	0.228924	1	2	1.2508	-0.0643879	0.0375946	12.4002	0.15647	0.475726	67.5827	2.83086	1.42827	27.8454	-4.11889	2.12475	0
4	13	413	21.1333	9	6	5	6.24094	0.023663	1	1	1.31645	0.0237924	0.0528572	13.3933	-0.0140438	0.440548	64.9877	-2.42469	1.35281	31.5101	3.65407	2.04685	0
4	14	414	21.1333	9	6	5	4.21254	0.0395687	1	1	1.20257	-0.059882	0.0799595	12.3555	0.0606766	0.712214	66.0778	0.246918	1.77144	29.6109	-0.692471	3.41365	0
4	15	415	21.1333	9	6	15	13.9218	0.348923	1	2	1.57775	0.0294746	0.0931258	15.9115	0.863252	0.699789	61.8321	2.4	1.19403	36.3035	-3.61889	1.8193	0
4	16	416	21.1333	9	6	31	34.6685	1.00163	2	4	1.45518	-0.0607548	0.064933	15.4626	1.61317	1.05651	62.0975	1.79383	2.22222	35.8801	-2.46704	3.35975	0
5	13	513	14.6333	6	6	2	2.01026	0.0343244	1	1	1.3113	0.0981929	0.0515098	13.9012	0.59472	0.413117	66.9347	-1.25543	1.20529	28.53	1.91025	1.83784	0
5	3	503	14.6333	6	6	22	24.874	0.53629	1	3	1.06981	-0.0593758	0.0447784	11.2501	-0.901876	0.578389	66.142	-3.57037	1.36491	27.7962	3.30284	2.49425	0
5	4	504	14.6333	6	6	23	22.9098	0.394245	1	3	1.19796	0.00488758	0.069291	11.9689	0.192034	0.845277	67.9679	2.32346	1.41066	27.0639	-3.5684	2.30563	0
5	1	501	14.6333	6	6	17	16.7685	0.404923	1	2	1.24893	0.0845886	0.0952613	13.3544	0.47925	0.738619	69.8938	-0.57531	2.30219	24.039	0.820988	3.52139	0
5	2	502	14.6333	6	6	13	15.9629	0.310946	1	2	1.13887	-0.0461529	0.0754115	12.4328	0.259775	0.720294	71.137	2.8037	1.96599	22.3974	-4.19753	2.90823	0
5	5	505	14.6333	6	6	2	1.66383	0.0313516	1	1	1.15912	-0.0640851	0.0806015	12.3858	-0.387277	0.709078	70.2235	1.6963	1.56079	23.8044	-2.3737	2.43479	0
5	6	506	14.6333	6	6	3	2.78454	0.0709057	1	1	1.22402	0.0709363	0.0539883	13.6269	0.0746088	0.340029	71.1667	-1.66049	2.01761	22.0794	2.53037	3.07495	0
5	11	511	14.6333	6	6	39	45.1138	2.01747	2	4	1.16365	0.0710906	0.0897745	11.5017	-0.234441	0.69683	71.1272	4.59506	2.34942	22.8223	-5.61592	3.78618	0
5	9	509	14.6333	6	6	25	25.2135	0.960898	1	3	1.2151	-0.0504417	0.068176	12.6395	-0.5447	0.555463	69.2642	0.807404	1.46145	25.1367	-1.07482	2.21785	0
5	14	514	14.6333	6	6	3	2.35456	0.012737	1	1	1.11003	-0.0802047	0.0534237	13.241	0.398039	0.489863	70.6926	2.24197	2.27348	22.8294	-3.40988	3.5009	0
5	15	515	14.6333	6	6	26	23.8419	0.924856	1	3	1.53512	0.128009	0.0677378	15.7541	0.386505	0.665793	66.1074	2.63827	1.69247	29.7889	-4.02037	2.57912	0
5	16	516	14.6333	6	6	33	28.9253	0.635213	2	4	1.40402	0.0893846	0.0693458	14.8231	1.00374	0.5432	64.3494	4.39259	2.38988	32.4674	-6.29272	3.64182	0
5	13	513	17.6	7	6	2	2.18045	0.041614	1	1	1.27223	0.0591197	0.0253987	13.3668	0.0603504	0.486086	68.0551	-0.135017	0.742479	26.8333	0.213512	1.14237	0
5	3	503	17.6	7	6	22	22.2833	0.562963	1	3	1.16543	0.0362377	0.035426	11.8712	-0.280746	0.336656	68.2543	-1.45803	1.18343	26.8386	2.34531	1.81257	0
5	4	504	17.6	7	6	23	22.303	0.277118	1	3	1.22311	0.0300456	0.0668499	12.3272	0.550374	0.969971	66.9395	1.29506	2.6663	28.4502	-2.1821	3.87236	0
5	1	501	17.6	7	6	17	19.755	0.413383	1	2	1.29623	0.131887	0.0665626	13.7949	0.919786	0.61473	68.8099	-1.65926	1.51638	25.6712	2.45321	2.31067	0
5	2	502	17.6	7	6	13	11.749	0.271865	1	2	1.22813	0.0431139	0.0697389	12.0041	-0.168955	0.571338	68.6321	0.298767	1.50348	26.2439	-0.350988	2.17025	0
5	6	506	17.6	7	6	3	4.32878	0.102362	1	1	1.22662	0.0735441	0.0783861	12.9173	-0.63507	0.751517	68.1198	-4.70741	1.11034	26.8002	7.25124	1.65949	0
5	11	511	17.6	7	6	39	40.1993	2.19647	2	4	1.09512	0.00255716	0.0265393	11.5266	-0.209466	0.360004	72.7222	6.19012	1.30499	20.1172	-8.32111	2.19272	0
5	9	509	17.6	7	6	25	27.0392	1.33273	1	3	1.18543	-0.0801172	0.0528019	12.704	-0.48016	0.48583	69.4185	0.961723	1.282	24.8089	-1.40259	1.94028	0
5	14	514	17.6	7	6	3	2.59806	0.00793722	1	1	1.20998	0.0197451	0.0482143	12.7391	-0.103835	0.309088	68.1444	-0.306175	2.1047	26.7153	0.476049	3.21074	0
5	15	515	17.6	7	6	26	25.9057	0.954143	1	3	1.47639	0.0692708	0.0922597	15.2578	-0.109808	0.665545	65.0333	1.5642	1.71945	31.4258	-2.38346	2.61964	0
5	16	516	17.6	7	6	33	33.0522	0.66306	2	4	1.34589	0.0312544	0.0397257	13.6691	-0.150193	0.437825	65.558	5.60124	2.06863	30.6228	-8.13729	3.14692	0
5	5	505	17.6	7	6	2	1.86214	0.0398802	1	1	1.25167	0.0284612	0.0683262	12.7353	-0.0377665	0.599126	68.0696	-0.457596	1.43892	26.8798	0.701633	2.20762	0
5	13	513	20.0333	8	6	2	2.09545	0.0351764	1	1	1.06712	-0.145994	0.0399148	12.7575	-0.54891	0.437037	71.9265	3.7364	0.993684	20.999	-5.62077	1.54141	0
5	15	515	20.0333	8	6	26	27.8333	0.843814	1	3	1.35804	-0.0490776	0.11637	16.1461	0.778522	1.02263	66.049	2.57985	1.62675	29.7414	-4.06783	2.53005	0
5	16	516	20.0333	8	6	33	32.4078	0.612813	2	4	1.24634	-0.0682932	0.044333	13.9731	0.153785	0.367263	69.802	9.84525	2.34587	24.159	-14.6011	3.57458	0
5	3	503	20.0333	8	6	22	23.1206	0.426059	1	3	1.30392	0.174734	0.0527281	14.2855	2.13354	0.425203	65.6432	-4.06914	1.40231	30.496	6.00272	2.13668	0
5	4	504	20.0333	8	6	23	22.97	0.349947	1	3	1.23915	0.0460818	0.0501966	12.9977	1.22086	0.634085	68.1296	2.48518	2.124	26.7728	-3.85951	3.23802	0
5	1	501	20.0333	8	6	17	20.4325	0.373909	1	2	1.37219	0.207844	0.073814	14.5819	1.70679	0.444883	66.716	-3.75309	1.2792	28.8612	5.64321	1.94873	0
5	2	502	20.0333	8	6	13	15.9027	0.266681	1	2	1.34519	0.160174	0.0418491	13.0583	0.885242	0.614179	62.7259	-5.60741	1.22758	34.8726	8.27765	1.79996	0
5	5	505	20.0333	8	6	2	1.68065	0.0307689	1	1	1.00257	-0.220631	0.11165	13.5104	0.737321	0.731507	73.9161	5.38889	3.61398	17.8586	-8.31951	5.54793	0
5	6	506	20.0333	8	6	3	2.82483	0.0306565	1	1	1.1689	0.0158195	0.0611119	12.8367	-0.71566	0.508584	68.8148	-4.01234	2.431	25.7458	6.19679	3.73903	0
5	11	511	20.0333	8	6	39	40.9107	1.7712	2	4	1.28938	0.196816	0.0568286	12.7892	1.05308	0.74511	67.3086	0.77655	1.65342	28.0523	-0.385925	2.51629	0
5	9	509	20.0333	8	6	25	30.6245	1.57223	1	3	1.26794	0.00239825	0.0474396	13.1395	-0.044631	0.405303	66.958	-1.49877	1.27376	28.5147	2.30321	1.93787	0
5	14	514	20.0333	8	6	3	2.4451	0.0293043	1	1	1.18863	-0.00160825	0.0866671	13.1333	0.290344	0.605273	70.216	1.76543	3.56572	23.5736	-2.66568	5.46188	0
5	2	502	21.4333	9	6	13	8.72836	0.201861	1	2	1.24352	0.058502	0.0871111	11.7171	-0.455905	0.722566	66.8776	-1.45578	1.07204	29.0098	2.41486	1.35857	0
5	13	513	21.4333	9	6	2	2.19228	0.0344822	1	1	1.25915	0.0460398	0.0361913	13.2947	-0.0117998	0.468512	66.8429	-1.34727	0.814708	28.6827	2.0629	1.25605	0
5	3	503	21.4333	9	6	22	22.0736	0.391941	1	3	1.16981	0.0406183	0.039939	11.9075	-0.244498	0.523809	67.4074	-2.30494	1.63591	28.0769	3.58358	2.46213	0
5	4	504	21.4333	9	6	23	22.6958	0.319619	1	3	1.23756	0.0444921	0.0752819	12.4601	0.683226	0.518766	67.4963	1.85185	1.72369	27.7902	-2.8421	2.5717	0
5	1	501	21.4333	9	6	17	19.5626	0.361067	1	2	1.31412	0.149781	0.0949683	13.6487	0.773563	1.11711	67.3049	-3.1642	1.0482	28.0522	4.8342	1.51041	0
5	5	505	21.4333	9	6	2	1.72598	0.0284893	1	1	1.27918	0.0559729	0.0783346	12.6344	-0.138642	0.607903	67.3469	-1.18024	1.86273	28.0017	1.82358	2.84073	0
5	6	506	21.4333	9	6	3	1.91594	0.0254837	1	1	1.2534	0.100322	0.0532898	12.3497	-1.20268	0.433273	65.5988	-7.22839	1.45658	30.666	11.117	2.11257	0
5	11	511	21.4333	9	6	39	37.7425	1.67273	2	4	1.1273	0.0347379	0.0554974	11.5366	-0.199495	0.530363	68.2136	1.68149	1.67435	26.7842	-1.65407	2.45242	0
5	9	509	21.4333	9	6	25	26.3802	1.13828	1	3	1.27015	0.00460052	0.0745076	13.1169	-0.0672569	0.669055	68.4049	-0.051857	1.83377	26.3426	0.131111	2.79101	0
5	14	514	21.4333	9	6	3	2.54033	0.0240976	1	1	1.21527	0.025033	0.0526878	12.3219	-0.521036	0.312072	68.9	0.449379	1.46867	25.7315	-0.507776	2.26326	0
5	15	515	21.4333	9	6	26	25.7463	0.934373	1	3	1.51968	0.112569	0.108073	15.3052	-0.0623999	0.688124	64.0148	0.545681	2.69704	32.9773	-0.831974	4.10971	0
5	16	516	21.4333	9	6	33	32.703	0.682898	2	4	1.28618	-0.0284512	0.0530691	13.2443	-0.575026	0.71262	68.1124	8.15556	3.09521	26.7611	-11.999	4.7113	0
5	14	514	23.9667	9	6	3	3.50448	0.0561295	1	1	1.23081	0.0405775	0.0556222	11.7954	-1.04751	0.448129	68.0837	-0.366951	1.30948	27.1145	0.875231	2.00633	0
5	3	503	23.9667	9	6	22	24.5959	0.589836	1	3	1.12842	-0.00077188	0.029193	12.0412	-0.110774	0.462171	70.2938	0.581482	1.75566	23.6698	-0.82358	2.80395	0
5	4	504	23.9667	9	6	23	23.0734	0.320122	1	3	1.27962	0.0865483	0.0442522	12.0008	0.223904	0.484965	65.8901	0.245674	1.55817	30.246	-0.386297	2.26253	0
5	1	501	23.9667	9	6	17	15.0205	0.384909	1	2	1.30358	0.139241	0.115274	12.9944	0.11926	0.75012	66.9062	-3.56297	2.61478	28.5958	5.37778	3.92418	0
5	2	502	23.9667	9	6	13	20.3345	0.281353	1	2	1.21565	0.03063	0.0488624	12.1657	-0.00736427	0.690628	66.3395	-1.99383	1.00532	29.5885	2.99358	1.53	0
5	5	505	23.9667	9	6	2	1.55465	0.0283685	1	1	1.20692	-0.0162838	0.0481125	11.7763	-0.996818	0.862831	68.1346	-0.392593	1.58463	27.0958	0.917654	2.28148	0
5	6	506	23.9667	9	6	3	3.6252	0.130985	1	1	1.28637	0.133287	0.0514951	12.6633	-0.889007	0.31401	66.8309	-5.9963	0.718443	28.7359	9.18691	1.08253	0
5	11	511	23.9667	9	6	39	43.3362	1.8979	2	4	1.05096	-0.0416028	0.0318656	10.6015	-1.13462	0.611698	65.6815	-0.850616	2.75273	27.778	-0.660246	3.00671	0
5	9	509	23.9667	9	6	25	22.6369	0.868425	1	3	1.22637	-0.0391738	0.0722728	12.5138	-0.670324	0.628532	68.6864	0.22963	1.71193	25.9764	-0.235062	2.60442	0
5	13	513	23.9667	9	6	2	1.73567	0.0356937	1	1	1.23967	0.0265646	0.116619	11.9817	-1.32476	1.00871	68.9123	0.722221	3.31245	25.8044	-0.81531	5.02789	0
5	15	515	23.9667	9	6	26	29.0566	1.08254	1	3	1.46149	0.0543743	0.131254	15.5372	0.169548	0.630599	65.1074	1.63827	2.76762	31.3126	-2.49667	4.21753	0
5	16	516	23.9667	9	6	33	36.0632	0.772026	2	4	1.13561	-0.179026	0.0910328	12.4714	-1.34791	0.424768	73.4691	13.5123	3.69177	18.6669	-20.0932	5.55192	0
6	3	603	13	6	6	9	10.0567	3.15313	1	1	1.1664	0.0218658	0.0621885	12.3592	0.132342	0.704481	64.3531	-1.17037	1.78088	31.3173	2.64901	3.36232	0
6	1	601	13	6	6	59	61.0037	0.438727	2	6	1.4289	0.00427914	0.0620631	14.959	-0.0252991	0.705931	63.5617	1.43087	1.47085	33.6675	-2.17531	2.24087	0
6	2	602	13	6	6	33	35.9192	5.23393	2	4	1.38616	0.0144763	0.0633858	14.9483	1.16307	0.472607	62.1864	-0.0814819	1.45041	35.7637	0.206665	2.20991	0
6	5	605	13	6	6	63	62.2706	0.145839	2	6	1.37151	-0.0867209	0.0523989	14.0164	-0.816298	0.389734	62.8951	-0.143211	1.34238	34.6533	0.187653	1.9995	0
6	11	611	13	6	6	2	1.80673	0.0458424	1	1	1.25193	-0.0129706	0.0946926	12.6514	0.373345	0.743678	63.7716	-1.71729	2.4472	32.4363	2.08753	3.0749	0
6	12	612	13	6	6	4	4.37982	0.306144	1	1	1.48901	0.0143448	0.0943879	14.9468	0.880157	0.809255	63.3716	2.96049	1.70252	33.9299	-4.30087	2.53822	0
6	9	609	13	6	6	17	18.8924	0.272666	1	2	1.44196	0.0514288	0.0657818	15.4428	-0.231986	0.675797	63.3259	-0.57901	1.12792	34.0251	0.880123	1.71535	0
6	10	610	13	6	6	4	4.44062	0.658098	1	1	1.21727	-0.198267	0.0990855	13.8032	0.176819	0.730296	67.1531	5.31358	1.53135	27.9458	-8.25716	2.60582	0
6	13	613	13	6	6	22	22.6946	0.481147	1	3	1.43286	-0.0346853	0.0653622	14.0062	-0.27539	0.506695	61.7062	-0.765434	1.49819	36.3969	1.09444	2.16399	0
6	14	614	13	6	6	22	21.7074	1.10709	1	3	1.3976	-0.0120817	0.0531691	13.5023	0.0569181	0.481415	63.037	0.590122	1.51091	34.3759	-0.877159	2.18861	0
6	15	615	13	6	6	42	45.0926	4.62329	2	5	1.6201	-0.0174882	0.106474	16.3716	-0.218206	0.694262	63.279	4.36173	1.60637	34.0986	-6.64655	2.44785	0
6	16	616	13	6	6	48	47.161	2.90793	2	5	1.51316	-0.00947022	0.0715513	15.2581	0.463355	0.747106	62.2259	1.89629	2.05115	35.7017	-2.86309	3.1238	0
6	3	603	16.0667	7	6	9	9.58254	2.83517	1	1	1.28465	0.140121	0.0634044	13.4329	1.20596	0.621694	67.4827	1.95926	1.4718	27.7737	-0.894569	2.2598	0
6	1	601	16.0667	7	6	59	58.7774	1.26095	2	6	1.3215	-0.103121	0.0937158	14.2147	-0.769635	1.20131	66.5519	4.42099	1.75079	29.1531	-6.68975	2.64941	0
6	2	602	16.0667	7	6	33	40.175	6.2408	2	4	1.37535	0.00367165	0.0651797	14.1957	0.410421	0.599131	61.2815	-0.98642	0.836079	37.097	1.54	1.25549	0
6	5	605	16.0667	7	6	63	62.4088	0.124885	2	6	1.46704	0.00880206	0.0400013	15.5187	0.686042	0.611749	63.8259	0.787655	1.12902	33.2658	-1.19988	1.72052	0
6	11	611	16.0667	7	6	2	1.59529	0.0324243	1	1	1.21509	-0.0498163	0.0519646	12.9146	0.636522	0.467069	69.542	4.05309	2.41438	24.709	-5.63975	3.74225	0
6	12	612	16.0667	7	6	4	2.68072	0.0630072	1	1	1.39708	-0.0775859	0.0846793	13.9498	-0.116817	0.54357	64.8951	4.48395	1.69977	31.6342	-6.59654	2.58081	0
6	9	609	16.0667	7	6	17	7.84758	1.96513	1	2	1.43762	0.0470834	0.0532557	16.3611	0.686341	0.51169	65.6815	1.77654	1.07193	30.438	-2.70691	1.63333	0
6	10	610	16.0667	7	6	4	7.66649	2.36552	1	1	1.32777	-0.0877584	0.0984472	13.4606	-0.165728	0.769806	62.879	1.03951	1.54311	34.4048	-1.79815	2.84521	0
6	13	613	16.0667	7	6	22	22.1113	0.396862	1	3	1.40911	-0.0584373	0.0506643	15.1917	0.910114	0.382738	62.2901	-0.181484	1.26823	35.6053	0.302841	1.93252	0
6	14	614	16.0667	7	6	22	23.0659	0.246929	1	3	1.35922	-0.0504621	0.0556334	13.5212	0.0758743	0.330699	63.4617	1.01482	1.11765	33.789	-1.46407	1.65867	0
6	15	615	16.0667	7	6	42	38.7548	5.54304	2	5	1.77802	0.140437	0.110107	17.1085	0.518663	0.751429	65.684	6.76667	2.8072	30.4341	-10.3111	4.27704	0
6	16	616	16.0667	7	6	48	49.2001	2.08133	2	5	1.62786	0.105224	0.14061	15.9489	1.15416	0.726495	58.2074	-2.12222	2.37812	41.8211	3.25629	3.61719	0
6	3	603	18.7	8	6	9	8.07762	2.11398	1	1	1.22254	0.0780147	0.0401128	12.1967	-0.0302029	0.450807	63.2111	-2.31235	1.37795	33.9631	5.29481	1.84885	0
6	1	601	18.7	8	6	59	60.3254	0.891441	2	6	1.27478	-0.149843	0.0744838	12.8371	-2.14726	0.932638	67.0123	4.88148	2.02906	28.6815	-7.16136	2.93655	0
6	2	602	18.7	8	6	33	30.3106	1.78127	2	4	1.48416	0.112475	0.0438	15.19	1.40474	0.313063	60.7198	-1.54815	0.965197	37.9983	2.44123	1.47078	0
6	5	605	18.7	8	6	63	63.5268	0.120551	2	6	1.52391	0.0656748	0.0451781	14.626	-0.206738	0.441575	60.1802	-2.85802	1.29291	38.8012	4.33556	1.95767	0
6	11	611	18.7	8	6	2	1.77254	0.0436783	1	1	1.3298	0.0648994	0.112725	12.2582	-0.0199242	0.673056	61.8531	-3.6358	2.23204	35.7558	5.40704	2.84084	0
6	12	612	18.7	8	6	4	3.53157	0.173871	1	1	1.39187	-0.0827992	0.0715556	13.3142	-0.752489	0.583593	62.8753	2.4642	2.2268	34.563	-3.66778	3.27926	0
6	9	609	18.7	8	6	17	18.8637	0.261004	1	2	1.47065	0.0801122	0.0451124	16.1251	0.450368	0.358317	63.3889	-0.516048	0.897497	33.9311	0.786171	1.36803	0
6	10	610	18.7	8	6	4	4.31653	0.658646	1	1	1.438	0.0224721	0.0622932	14.2379	0.611599	0.63358	61.5321	-0.307407	1.00683	36.6979	0.494938	1.47408	0
6	13	613	18.7	8	6	22	23.0243	0.577374	1	3	1.55377	0.0862213	0.0402023	14.1493	-0.132319	0.298695	60.2568	-2.21482	0.857021	38.6279	3.32543	1.23906	0
6	14	614	18.7	8	6	22	22.7598	0.372624	1	3	1.39504	-0.0146475	0.0530205	14.4513	1.00595	0.572797	63.6642	1.21729	0.949777	33.5005	-1.75259	1.4298	0
6	15	615	18.7	8	6	42	44.2682	5.2332	2	5	1.60633	-0.0312533	0.10072	16.4747	-0.115105	0.516521	60.6173	1.7	1.51028	38.1543	-2.59087	2.30171	0
6	16	616	18.7	8	6	48	49.2792	2.12459	2	5	1.53543	0.0127954	0.0734176	14.7725	-0.0222607	0.711942	61.9296	1.6	2.71631	36.0893	-2.47556	4.05484	0
6	2	602	21.9	9	6	33	27.1808	0.309008	2	4	1.4759	0.104218	0.0450679	13.7046	-0.080657	0.568047	61.5306	-0.737289	1.30515	36.6498	1.09276	1.91453	0
6	3	603	21.9	9	6	9	5.88939	0.668441	1	1	1.15388	0.00934863	0.114782	11.8537	-0.373147	0.540174	67.4432	1.91975	4.29857	26.6581	-2.01012	7.32582	0
6	1	601	21.9	9	6	59	47.4498	4.34449	2	6	1.45232	0.0276927	0.0508127	15.2201	0.235785	0.350759	62.2877	0.156792	1.75245	35.6095	-0.233334	2.6701	0
6	5	605	21.9	9	6	63	63.6312	0.127287	2	6	1.46132	0.00308692	0.0307178	15.412	0.579285	0.348121	62.0605	-0.977779	1.24003	35.9549	1.48926	1.89005	0
6	11	611	21.9	9	6	2	1.9937	0.0646236	1	1	1.34589	0.0809846	0.0629154	14.2554	1.97727	0.567746	64.7173	-0.771606	1.72212	31.8928	1.54408	2.59062	0
6	12	612	21.9	9	6	4	5.33964	0.778078	1	1	1.37917	-0.0954895	0.0572745	13.7725	-0.294155	0.563688	62.3235	1.91234	1.90199	35.4551	-2.77568	2.80599	0
6	9	609	21.9	9	6	17	18.8799	0.257904	1	2	1.43783	0.0472957	0.0576453	15.0934	-0.581326	0.719918	62.8469	-1.05802	0.837718	34.7564	1.61148	1.27639	0
6	10	610	21.9	9	6	4	3.45565	0.341311	1	1	1.24858	-0.166949	0.161396	14.3528	0.72646	0.535652	66.2025	4.36296	4.17475	29.3154	-6.88753	6.70359	0
6	13	613	21.9	9	6	22	22.4927	0.459573	1	3	1.53399	0.0664396	0.0481652	15.3627	1.08112	0.413153	62.0593	-0.412346	1.20476	35.9577	0.655186	1.83586	0
6	14	614	21.9	9	6	22	22.7403	0.444188	1	3	1.38628	-0.0234066	0.0330317	14.0637	0.618351	0.432728	64.8914	2.44444	1.10399	31.6344	-3.61864	1.66722	0
6	15	615	21.9	9	6	42	37.8146	4.28521	2	5	1.53138	-0.106212	0.130155	16.5018	-0.0880413	0.79707	62.7914	3.87407	1.96489	34.8415	-5.90371	2.99389	0
6	16	616	21.9	9	6	48	46.9834	3.05077	2	5	1.53173	0.00909638	0.0779492	15.7691	0.974337	0.604718	60.9037	0.574074	2.18137	37.7178	-0.847038	3.3242	0
8	3	803	15.1	7	6	1	0.855285	0.0132828	1	1	1.12434	0.0426366	0.0484175	12.8592	0.814323	0.64752	71.0988	4.68025	2.00602	22.2478	-4.88605	3.03282	0
8	4	804	15.1	7	6	2	1.93727	0.187697	1	1	1.4876	0.0450376	0.0621032	13.6529	-0.56614	0.753506	60.4235	-0.0592575	2.10465	38.0851	-0.215309	2.88322	0
8	2	802	15.1	7	6	9	12.8867	2.08797	1	1	1.41223	0.0671734	0.0366648	13.6426	0.494072	0.466847	63.3728	-1.71481	1.58383	33.8664	2.48025	2.28222	0
8	6	806	15.1	7	6	14	14.5953	0.983421	1	2	1.4053	0.0839053	0.0587404	14.5543	0.704282	0.4624	63.8889	-1.78518	1.66403	33.1673	2.69815	2.53106	0
8	11	811	15.1	7	6	1	0.934683	0.00955601	1	1	1.05238	-0.174882	0.0791838	11.8899	-0.328571	0.767264	68.3938	2.63704	6.58905	23.3091	-7.08346	7.93823	0
8	10	810	15.1	7	6	13	15.5431	0.111062	1	2	1.40121	-0.00108314	0.0375583	13.3283	-0.183012	0.40025	63.1543	-1.74568	2.12191	34.2085	2.56074	3.09007	0
8	14	814	15.1	7	6	16	15.6085	0.117844	1	2	1.36266	0.0311289	0.0282268	14.8828	1.26279	0.567595	66.0457	0.524689	1.83269	29.8826	-0.8221	2.79303	0
8	3	803	18.4333	8	6	1	0.929753	0.0168389	1	1	1.16304	0.0813363	0.0421093	11.62	-0.424897	0.642213	65.7679	-0.650612	1.99523	30.2489	3.11506	2.90259	0
8	4	804	18.4333	8	6	2	1.77992	0.160548	1	1	1.53891	0.0963503	0.0506971	14.2995	0.0805063	0.792242	61.3556	0.872841	2.42832	36.8832	-1.41716	3.54031	0
8	2	802	18.4333	8	6	9	4.48112	1.55131	1	1	1.36841	0.0233538	0.0672223	12.9949	-0.153577	0.506105	62.1111	-2.97654	1.30125	35.6772	4.29099	1.82605	0
8	6	806	18.4333	8	6	14	12.5568	1.84681	1	2	1.42218	0.100792	0.0572357	14.0265	0.176482	0.3153	62.4432	-3.23086	0.839336	35.3472	4.87803	1.25472	0
8	11	811	18.4333	8	6	1	1.01688	0.0124211	1	1	1.17061	-0.0566545	0.0328327	11.0946	-1.12388	0.53628	64.9914	-0.765434	2.24501	31.3552	0.962593	2.77006	0
8	10	810	18.4333	8	6	13	15.3956	0.115885	1	2	1.43059	0.028302	0.039458	13.822	0.310642	0.719589	62.7901	-2.10988	1.10132	34.7532	3.10543	1.55074	0
8	14	814	18.4333	8	6	16	15.5917	0.124761	1	2	1.36879	0.0372518	0.0690732	13.8053	0.185246	0.545293	63.1457	-2.37531	0.999631	34.2879	3.58321	1.49431	0
8	3	803	21	8	6	1	0.913125	0.0152662	1	1	1.1181	0.0363991	0.0536849	11.8981	-0.146828	0.761266	65.737	-0.68148	2.2924	28.1915	1.05765	3.08591	0
8	4	804	21	8	6	2	1.66201	0.115055	1	1	1.47738	0.0348127	0.0544542	14.4005	0.181515	0.477413	59.8802	-0.602467	1.60167	39.1826	0.882221	2.33826	0
8	2	802	21	8	6	9	13.4023	1.75888	1	1	1.38674	0.0416821	0.0624328	13.2423	0.093833	0.336239	62.542	-2.54568	0.95993	35.0912	3.70506	1.36626	0
8	6	806	21	8	6	14	14.2053	1.39919	1	2	1.4289	0.107507	0.0458225	14.1467	0.296709	0.497194	63.0383	-2.6358	1.81766	34.459	3.98988	2.75809	0
8	11	811	21	8	6	1	1.00809	0.0112836	1	1	1.17926	-0.0480016	0.0623516	11.7803	-0.438208	0.65694	65.4679	-0.288887	2.59946	30.0068	-0.385801	3.34398	0
8	10	810	21	8	6	13	15.4291	0.106657	1	2	1.43423	0.0319358	0.0616097	13.508	-0.00332069	0.860095	62.8037	-2.0963	2.2087	34.8181	3.17037	3.22739	0
8	14	814	21	8	6	16	17.332	0.120347	1	2	1.37518	0.0436435	0.0393497	13.8773	0.257299	0.366451	63.7432	-1.77778	1.272	33.3625	2.65778	1.897	0
10	15	1015	12.4667	6	6	37	36.6411	1.38612	2	4	1.51731	-0.0632911	0.101812	15.5659	0.288566	0.885675	65.6735	6.171	1.38395	30.4329	-9.40109	2.14795	0
10	3	1003	12.4667	6	6	16	14.7839	0.760724	1	2	1.28019	0.0835533	0.0780855	13.4896	0.366866	0.812145	66.216	-4.11729	1.48117	29.6602	6.19926	2.23546	0
10	4	1004	12.4667	6	6	16	17.4135	0.452871	1	2	1.57207	0.0481753	0.104119	15.0472	-0.248836	0.893306	60.5247	0.964199	1.71745	38.2406	-1.43951	2.56617	0
10	1	1001	12.4667	6	6	17	16.6763	0.78366	1	2	1.5049	0.0467186	0.0869149	15.3042	-0.105526	0.746841	61.6383	0.427158	1.02367	36.5822	-0.64864	1.54473	0
10	2	1002	12.4667	6	6	12	12.3123	0.276576	1	2	1.34994	-0.138394	0.159525	13.2064	-0.832836	1.21784	61.979	2.12346	1.00557	34.7822	-4.33987	3.54024	0
10	5	1005	12.4667	6	6	15	13.8548	0.125578	1	2	1.42765	-0.00656867	0.0566449	14.8557	-0.148767	0.567277	62.7494	0.744442	1.02373	34.9028	-1.13654	1.55196	0
10	6	1006	12.4667	6	6	11	12.1931	0.218734	1	2	1.44577	0.0232943	0.0378558	14.1226	0.389875	0.412396	61.5346	-0.697533	1.22802	36.7031	1.08136	1.78949	0
10	11	1011	12.4667	6	6	31	32.9527	1.66421	2	4	1.18642	0.000126123	0.0556594	12.1551	-0.674325	0.584182	65.4222	-0.992592	2.21608	30.0667	1.70148	2.53366	0
10	9	1009	12.4667	6	6	38	35.2189	3.77654	2	4	1.55708	0.0584688	0.0858442	15.9218	0.213979	0.480638	64.0148	2.25062	1.61448	32.9775	-3.42913	2.45955	0
10	10	1010	12.4667	6	6	24	23.4954	0.613392	1	3	1.41001	-0.0999956	0.0619908	13.4782	-0.174606	0.697172	60.4247	2.0037	1.54001	38.1232	-2.88679	2.14001	0
10	13	1013	12.4667	6	6	23	21.7257	0.707096	1	3	1.34095	-0.143274	0.0799435	15.0032	-0.484204	0.415661	65.0407	3.28889	1.94594	31.4141	-5.01123	2.96555	0
10	14	1014	12.4667	6	6	9	11.4705	0.457512	1	1	1.37095	-0.143102	0.0543205	13.6788	-1.11738	0.642936	62.7247	1.82963	1.69967	34.8411	-2.85963	2.49324	0
10	16	1016	12.4667	6	6	22	22.1909	0.602502	1	3	1.61486	0.11249	0.0478898	15.4413	0.369293	0.544118	62.8975	1.42716	1.34555	34.6793	-2.17074	2.04995	0
10	15	1015	15.4333	7	6	37	39.5044	1.34868	2	4	1.52277	-0.0578247	0.112791	15.6567	0.379389	0.56889	64.2469	4.74447	1.75287	32.6245	-7.20946	2.67132	0
10	3	1003	15.4333	7	6	16	16.7836	0.571111	1	2	1.28389	0.0872605	0.0561766	13.5753	0.452499	0.681567	67.837	-2.4963	2.60914	27.2044	3.74346	4.00644	0
10	4	1004	15.4333	7	6	16	17.9639	0.430905	1	2	1.53614	0.0122494	0.076484	14.8679	-0.428184	0.554639	60.1333	0.572842	1.08224	38.8763	-0.803825	1.61903	0
10	1	1001	15.4333	7	6	17	20.6692	0.873737	1	2	1.56765	0.109464	0.061822	15.8443	0.434567	0.441657	61.1296	-0.0814819	1.14787	37.3743	0.143459	1.74901	0
10	2	1002	15.4333	7	6	12	12.0341	0.344575	1	2	1.3874	-0.100924	0.0739857	13.4169	-0.622358	0.467508	62.7198	2.8642	0.913293	34.871	-4.25111	1.35524	0
10	5	1005	15.4333	7	6	15	15.4481	0.15699	1	2	1.47439	0.0401763	0.050049	14.7493	-0.255174	0.540487	61.0753	-0.92963	1.3988	37.4383	1.39889	2.10928	0
10	6	1006	15.4333	7	6	11	11.7532	0.23446	1	2	1.3876	-0.0348787	0.0531479	13.5087	-0.223977	0.286709	63.0111	0.779011	1.01366	34.4379	-1.18383	1.46477	0
10	11	1011	15.4333	7	6	31	31.7556	1.56296	2	4	1.06167	-0.124622	0.0314608	12.4895	-0.33988	0.66043	70.3025	3.88765	2.03678	23.4419	-4.92333	3.1237	0
10	9	1009	15.4333	7	6	38	34.9081	3.51759	2	4	1.54975	0.051145	0.0436444	16.299	0.591164	0.511279	64.7506	2.98642	1.15922	31.8565	-4.55012	1.76708	0
10	10	1010	15.4333	7	6	24	24.5536	0.705691	1	3	1.34861	-0.1614	0.0847977	13.1761	-0.476674	0.676789	62.4827	4.06173	2.10878	35.1768	-5.83321	2.99594	0
10	13	1013	15.4333	7	6	23	22.7665	0.656627	1	3	1.49224	0.00801456	0.059244	15.7949	0.307517	0.303463	64.6617	2.90987	1.09403	31.9919	-4.43346	1.66663	0
10	14	1014	15.4333	7	6	9	8.54968	0.813754	1	1	1.35592	-0.158132	0.060121	13.3901	-1.40612	0.55261	63.2642	2.36914	1.22916	34.0602	-3.6405	1.81385	0
10	16	1016	15.4333	7	6	22	24.7628	1.23526	1	3	1.61519	0.112816	0.0574103	15.889	0.816926	0.569388	63.3161	1.84568	1.78203	34.0422	-2.80778	2.71513	0
10	15	1015	18.2333	8	6	37	36.7463	1.37195	2	4	1.56845	-0.0121453	0.0568185	16.0219	0.74453	0.780119	64.5408	5.03835	1.44351	32.1637	-7.67028	2.23077	0
10	3	1003	18.2333	8	6	16	15.0157	0.635597	1	2	1.20189	0.00525558	0.0493542	12.3783	-0.744447	0.763779	64.7642	-5.56914	2.66188	31.6381	8.17716	3.65646	0
10	4	1004	18.2333	8	6	16	14.7504	0.457283	1	2	1.61346	0.0895689	0.0885427	15.9576	0.661532	0.745312	58.5938	-0.966663	2.46056	41.2314	1.55124	3.74198	0
10	1	1001	18.2333	8	6	17	16.9525	0.813584	1	2	1.47736	0.0191739	0.0601004	15.9184	0.508657	0.609491	63.1333	1.92222	1.62465	34.3201	-2.91074	2.47531	0
10	2	1002	18.2333	8	6	12	12.2103	0.324333	1	2	1.44705	-0.0412802	0.0470729	14.2361	0.196791	0.241128	62.5123	2.65679	0.895179	35.2635	-3.85864	1.36248	0
10	5	1005	18.2333	8	6	15	17.0591	0.313745	1	2	1.44403	0.00980997	0.0307467	15.2093	0.204913	0.406216	62.7	0.695061	1.1077	34.9802	-1.05914	1.68796	0
10	6	1006	18.2333	8	6	11	11.2244	0.198853	1	2	1.43645	0.0139711	0.0449037	13.5792	-0.153549	0.390726	61.663	-0.569138	1.17084	36.4059	0.784199	1.65929	0
10	11	1011	18.2333	8	6	31	32.3136	1.59084	2	4	1.21042	0.0241277	0.0721292	12.8591	0.0297127	0.511114	67.737	1.32222	2.56693	27.4452	-0.92	3.86068	0
10	9	1009	18.2333	8	6	38	39.1593	4.15158	2	4	1.49658	-0.0020237	0.0564291	15.7891	0.0812883	0.458153	64.6951	2.93086	0.993844	31.9405	-4.46617	1.51454	0
10	10	1010	18.2333	8	6	24	25.6343	0.740259	1	3	1.47184	-0.0381647	0.0900787	13.8053	0.152493	0.670154	63.8938	5.47284	1.22427	33.1669	-7.84309	1.84228	0
10	13	1013	18.2333	8	6	23	31.6	0.977955	1	3	1.48356	-0.000660539	0.041158	15.3868	-0.100541	0.467645	65	3.24815	0.977241	31.4763	-4.94901	1.48882	0
10	14	1014	18.2333	8	6	9	8.76208	0.875444	1	1	1.34057	-0.17348	0.0379003	13.3738	-1.42234	0.514122	63.1506	2.25556	1.00984	34.2306	-3.47012	1.45926	0
10	16	1016	18.2333	8	6	22	23.5849	0.904622	1	3	1.56727	0.0648988	0.039509	15.4647	0.392681	0.461043	63.9358	2.46543	1.44951	33.0978	-3.75222	2.20885	0
10	15	1015	22.2	9	6	37	41.0653	1.59718	2	4	1.60107	0.0204666	0.141372	16.0381	0.760735	1.17564	64.4082	4.9057	1.75652	32.3776	-7.4564	2.67756	0
10	3	1003	22.2	9	6	16	15.7006	0.652632	1	2	1.27813	0.0814928	0.0507855	13.2038	0.0810709	0.526882	65.2309	-5.10247	1.74368	31.1296	7.66864	2.5645	0
10	4	1004	22.2	9	6	16	15.3956	0.508846	1	2	1.5647	0.0408067	0.0591165	14.365	-0.931113	0.85109	57.3519	-2.20864	2.35484	42.6557	2.97556	3.13328	0
10	1	1001	22.2	9	6	17	17.973	0.841427	1	2	1.53644	0.078257	0.0679402	16.4735	1.06377	0.676982	63.058	1.84691	1.64301	34.4351	-2.7958	2.50313	0
10	2	1002	22.2	9	6	12	13.2569	0.310511	1	2	1.47918	-0.00914383	0.0320711	13.9624	-0.0768766	0.319553	63.0407	3.18518	0.795892	34.4463	-4.6758	1.20185	0
10	5	1005	22.2	9	6	15	15.3481	0.140874	1	2	1.50594	0.0717286	0.037023	15.0497	0.0452452	0.406543	61.6914	-0.31358	0.903493	36.5174	0.478024	1.37488	0
10	6	1006	22.2	9	6	11	12.8119	0.20367	1	2	1.47591	0.0534281	0.0496977	14.3955	0.662735	0.50592	62.0864	-0.145679	0.956524	35.899	0.277287	1.438	0
10	11	1011	22.2	9	6	31	32.8547	1.6452	2	4	1.08345	-0.10284	0.0599678	12.1491	-0.680258	0.82473	68.8025	2.38765	2.1124	24.4078	-3.95741	2.55393	0
10	9	1009	22.2	9	6	38	42.9849	4.79769	2	4	1.48782	-0.0107886	0.0627532	16.4081	0.700262	0.554463	65.0802	3.31605	1.60541	31.3543	-5.05235	2.44616	0
10	10	1010	22.2	9	6	24	24.2072	0.660091	1	3	1.36547	-0.144538	0.0714509	13.399	-0.253755	0.647127	62.3432	3.92222	1.70293	35.3988	-5.61123	2.45162	0
10	13	1013	22.2	9	6	23	25.7795	0.592996	1	3	1.40294	-0.0812804	0.0691975	15.2126	-0.274755	0.515134	64.0531	2.30123	1.46689	32.919	-3.5063	2.23555	0
10	14	1014	22.2	9	6	9	14.1257	0.537044	1	1	1.40887	-0.105182	0.0623665	13.6703	-1.12591	0.340251	62.8235	1.92839	1.65032	34.7052	-2.99556	2.40386	0
10	16	1016	22.2	9	6	22	23.2038	0.799771	1	3	1.61083	0.108459	0.0491304	15.8677	0.795669	0.598943	64.2222	2.75185	1.1131	32.6614	-4.18864	1.6962	0
